# Supplementary material for: A shared speed encoding model for running and backing away behaviours in segregated neural circuits
Source: Nat Commun. 2026 Mar 17;17:4119. doi: 10.1038/s41467-026-70755-y (PMC13149553; doi:10.1038/s41467-026-70755-y)
Supplement: Supplementary file 2 — Supplementary Data 1 [file 41467_2026_70755_MOESM2_ESM.xlsx]

## Sheet: Sheet1
Figure	Panel	Statistic test	Exact P - value, F - value with degree of freedom for ANOVAs, t - value with degree of freedom for t - tests
1	g	Gaussian fit F-test	R2 = 0.770, F(4, 9) = 52.66, P = 4.95 × 10-6
1	j	permutation test	P < 10-4, two-sided
1	k	Pearson’s correlation t-test	r = 0.844, P ＜ 10-4, two-sided
1	l	Nonlinear fit and Linear fit F-test	F(6,2461) = 5818.24 (nonlinear), P < 10-4; F(1,2462) = 10781.03 (linear), P < 10-4
1	n	Gaussian fit F-test	R² = 0.791, F(4, 11) = 41.68, P = 2.68 × 10-6
1	o	Gaussian fit F-test	R² = 0.757, F(4, 19) = 31.75, P = 1.32 × 10-7
1	p-bottom right	Gaussian fit F-test	R2 = 0.759, F(4,5) = 13.44, P = 0.008
1	q	Nonlinear fit and Linear fit F-test	F(3,33) = 1118.52 (nonlinear), P < 10-4; F(1,34) = 77.09 (linear), P = 2.92 × 10-10
1	r	Linear fit F-test	F(1,34) = 24.87, P = 1.79 × 10-5
2	g	Gaussian fit F-test	R2 = 0.893, F(4, 3) = 22.45, P = 0.015
2	h	permutation test	P < 10-4, two-sided
2	i	Pearson’s correlation t-test	r = 0.744, P ＜ 10-4, two-sided
2	j	Nonlinear fit F-test	F(3,1391) = 1361.24, P < 10-4
2	l	Gaussian fit F-test	dPAG: R² = 0.829, F(4, 11) = 26.74, P = 2.37 × 10-5
2	m	Gaussian fit F-test	dPAG; R² = 0.767, F(4, 19) = 20.25, P = 3.86 × 10-6
2	n-bottom right	Gaussian fit F-test	R2 = 0.842; F(4,8) = 113.1, n = 30 cells; P = 6.87 × 10-7
2	o	Nonlinear fit and Linear fit F-test	F(3,27) = 691.03 (nonlinear), P < 10-4 ; F(1,28) = 96.99 (linear), P = 1.35 × 10-10
2	q	Linear fit F-test	F(1,28) = 24.63, P = 3.07 × 10-5
2	r	Nonlinear fit F-test	TeA: F(3, 34997) = 6.14 × 105, P < 10-4; dPAG: F(3, 27638) = 1.19 × 106, P < 10-4
2	s-left	Two-sample t test	P = 0.991, t(64) = 0.011, two-sided
2	s-right	Two-sample t test	P = 0.105, t(64) = 1.643, two-sided
3	p	One-way ANOVA with the Bonferroni post hoc correction	ANOVA result F(4, 24) = 157.427, P = 7.54 × 10-17 Dunnett's multiple comparisons test: TeA CaMKIIα vs TeAdPAG fibres: P = 5.41 × 10-4 TeA CaMKIIα vs TeAdPAG CaMKIIα: P = 4.48 × 10-4 TeA CaMKIIα vs TeAdPAG: P = 5.48 × 10-4 TeAdPAG fibres vsTeAdPAG CaMKIIα: P = 0.448 TeAdPAG fibres vs TeAdPAG: P = 0.450 TeAdPAG CaMKIIα vs TeAdPAG: P > 0.999 TeAdPAG vs TeAdPAG fibres: P = 5.79 × 10-4 TeAdPAG vs TeAd…
3	q	One-way ANOVA with the Bonferroni post hoc correction	ANOVA result F(4, 24) = 6.403, P = 0.0011 Bonferroni multiple comparisons test: TeA CaMKIIα vs TeAdPAG fibres: P > 0.999 TeA CaMKIIα vs TeAdPAG CaMKIIα: P > 0.999 TeA CaMKIIα vs TeAdPAG: P > 0.999 TeAdPAG fibres vs TeAdPAG CaMKIIα: P > 0.999 TeAdPAG fibres vsTeAdPAG : P > 0.999 TeAdPAG CaMKIIα vs TeAdPAG: P > 0.999 TeAdPAG vs TeA CaMKIIα: P = 0.0279 TeAdPAG vs TeAdPAG fibres: P = 9.2 × 10-4 TeAdP…
4	j	One-way repeated-measures ANOVA with the Bonferroni post hoc correction	ANOVA result: Backing away: F(2, 8) = 2.365, P = 0.156; Rebound running: F(2, 8) = 0.142, P = 0.870 Bonferroni multiple comparisons test: Backing away peak speed: 5s vs 10s: P = 0.276 5s vs 15s: P = 0.535 10s vs 15s: P > 0.999 Rebound running peak speed: 5s vs 10s: P > 0.999 5s vs 15s: P > 0.999 10s vs 15s: P > 0.999
4	n	One-way repeated-measures ANOVA with the Bonferroni post hoc correction	ANOVA result: F(2, 8) = 0.212, P = 0.813 Bonferroni multiple comparisons test: Running peak speed: 5s vs 10s: P > 0.999 5s vs 15s: P > 0.999 10s vs 15s: P > 0.999
4	p	Two-sample t test	τs: SCdPAG CaMKIIα backing-away vs TeA CaMKIIα : t(9) = 0.394, P = 0.703 two-sided SCdPAG CaMKIIα rebound-running vs TeAdPAG: t(8) = 1.503, P = 0.171 two-sided
5	c	One-way repeated-measures ANOVA with the Bonferroni post hoc correction	ANOVA result: hM4D(Gi) groups: Backing away: F(2, 12) = 1.369, P = 0.291; Rebound running: F(2, 12) = 180.893, P = 1.09 × 10-9 mCherry control group: Backing away: F(2, 12) = 2.392, P = 0.134; Rebound running: F(1.141, 6.848) = 3.186, P = 0.117 Bonferroni multiple comparisons test: Backing away peak speed: hM4Di : Pre vs CNO: P = 0.5628 Pre vs Recover: P > 0.999 CNO vs Rec: P = 0.9352 mCherry con…
5	h	One-way repeated-measures ANOVA with the Bonferroni post hoc correction	ANOVA result: hM4D(Gi) groups: Backing away: F(2, 12) = 1.142, P = 0.3528; Rebound running: F(2, 12) = 111.675, P = 1.76 × 10-8 mCherry control group: Backing away:F(1.122, 6.731) = 0.475, P = 0.535; Rebound running: F(2, 12) = 2.551, P = 0.119 Bonferroni multiple comparisons test: Backing away peak speed: hM4Di : Pre vs CNO: P = 0.1112 Pre vs Recover: P > 0.999 CNO vs Rec: P > 0.999 mCherry cont…
5	k	One-way repeated-measures ANOVA with the Bonferroni post hoc correction	ANOVA result: hM4D(Gi) groups: F(2, 8) = 4.243, P = 0.055 mCherry control group: F(2, 8) = 1.322, P = 0.319 Bonferroni multiple comparisons test: hM4Di : Pre vs CNO: P > 0.999 Pre vs Recover: P = 0.2154 CNO vs Rec: P = 0.1870 mCherry control: Pre vs CNO: P > 0.999 Pre vs Rec: P = 0.6110 CNO vs Rec: P > 0.999
6	f	One-way repeated-measures ANOVA with the Bonferroni post hoc correction	ANOVA result: hM4D(Gi) groups: Backing away: F(2, 12) = 62.452, P = 4.54 × 10-7; Rebound running: F (2, 12) = 162.263, P = 2.06 × 10-9 mCherry control group: Backing away: F(2, 12) = 0.255, P = 0.779; Rebound running: F(2, 12) = 1.942, P = 0.186 Bonferroni multiple comparisons test: Backing away peak speed: hM4Di : Pre vs CNO: P = 3.4 × 10-5 Pre vs Recover: P > 0.999 CNO vs Rec: P = 8.1 × 10-5 mC…
