# Supplementary material for: A shared speed encoding model for running and backing away behaviours in segregated neural circuits
Source: Nat Commun. 2026 Mar 17;17:4119. doi: 10.1038/s41467-026-70755-y (PMC13149553; doi:10.1038/s41467-026-70755-y)
Supplement: Supplementary file 9 — Source Data [file 41467_2026_70755_MOESM9_ESM.xlsx]

## Sheet: Fig 1b
Time (s)	Firing rate (Hz)	Running Speed (cm/s)
0	24.8828	7.6468
0.1	24.4086	7.359
0.2	23.9305	7.07568
0.3	23.4501	6.79692
0.4	22.9681	6.52281
0.5	22.4844	6.25343
0.6	22.0009	5.98888
0.7	21.5187	5.72924
0.8	21.0377	5.4746
0.9	20.5563	5.22503
1	20.0756	4.98064
1.1	19.5954	4.74153
1.2	19.1135	4.50793
1.3	18.6297	4.28011
1.4	18.1448	4.05833
1.5	17.6608	3.84284
1.6	17.1786	3.6339
1.7	16.6984	3.43177
1.8	16.2206	3.23672
1.9	15.7461	3.04901
2	15.2779	2.86888
2.1	14.8167	2.69652
2.2	14.3625	2.53179
2.3	13.9156	2.37443
2.4	13.4759	2.22423
2.5	13.0443	2.08093
2.6	12.6221	1.94432
2.7	12.2095	1.81414
2.8	11.8073	1.69017
2.9	11.4161	1.57218
3	11.035	1.45992
3.1	10.6637	1.3532
3.2	10.3032	1.25198
3.3	9.95389	1.15624
3.4	9.61653	1.06597
3.5	9.29077	0.981182
3.6	8.97602	0.90185
3.7	8.67287	0.827969
3.8	8.38103	0.759533
3.9	8.0993	0.696533
4	7.82739	0.63896
4.1	7.5653	0.586748
4.2	7.31243	0.539599
4.3	7.07176	0.497155
4.4	6.84328	0.459061
4.5	6.627	0.424959
4.6	6.42322	0.394491
4.7	6.23104	0.367303
4.8	6.05016	0.343036
4.9	5.88058	0.321334
5	5.72202	0.30184
5.1	5.57446	0.284241
5.2	5.43732	0.268397
5.3	5.31029	0.25421
5.4	5.19337	0.241585
5.5	5.08568	0.230424
5.6	4.98691	0.220631
5.7	4.89707	0.212108
5.8	4.81734	0.204761
5.9	4.74653	0.19849
6	4.68495	0.1932
6.1	4.63468	0.188827
6.2	4.596	0.18544
6.3	4.56893	0.183139
6.4	4.55286	0.182026
6.5	4.5481	0.182202
6.6	4.55405	0.183769
6.7	4.57042	0.186828
6.8	4.5963	0.191479
6.9	4.63051	0.197826
7	4.67305	0.205968
7.1	4.72452	0.215984
7.2	4.78551	0.227863
7.3	4.85631	0.241569
7.4	4.93604	0.257067
7.5	5.02469	0.274322
7.6	5.12287	0.293299
7.7	5.23086	0.313963
7.8	5.34985	0.336279
7.9	5.48046	0.360212
8	5.62325	0.385728
8.1	5.77736	0.412812
8.2	5.94246	0.441531
8.3	6.11858	0.471974
8.4	6.30481	0.504229
8.5	6.50176	0.538385
8.6	6.70911	0.57453
8.7	6.92777	0.612752
8.8	7.15773	0.653141
8.9	7.399	0.695783
9	7.65187	0.740768
9.1	7.91634	0.788177
9.2	8.19123	0.83806
9.3	8.47682	0.890464
9.4	8.77313	0.945431
9.5	9.07925	1.00301
9.6	9.39549	1.06324
9.7	9.72184	1.12616
9.8	10.0583	1.19183
9.9	10.4049	1.26028
10	10.7619	1.33157
10.1	11.1293	1.40571
10.2	11.5071	1.48269
10.3	11.8953	1.56246
10.4	12.2943	1.64499
10.5	12.7036	1.73022
10.6	13.1234	1.81813
10.7	13.5536	1.90867
10.8	13.9951	2.00179
10.9	14.447	2.09747
11	14.9084	2.19565
11.1	15.3784	2.29626
11.2	15.8562	2.39908
11.3	16.3402	2.50385
11.4	16.8287	2.61031
11.5	17.3217	2.71821
11.6	17.8197	2.82728
11.7	18.3227	2.93726
11.8	18.8311	3.0479
11.9	19.344	3.15894
12	19.8599	3.27012
12.1	20.376	3.38123
12.2	20.8919	3.49224
12.3	21.408	3.60319
12.4	21.9227	3.71411
12.5	22.4341	3.82501
12.6	22.9404	3.93592
12.7	23.4373	4.04688
12.8	23.9228	4.1579
12.9	24.3958	4.26902
13	24.8563	4.38026
13.1	25.3043	4.49163
13.2	25.7387	4.60307
13.3	26.1602	4.71447
13.4	26.5672	4.82576
13.5	26.9587	4.93686
13.6	27.3321	5.04766
13.7	27.6873	5.15809
13.8	28.0243	5.26806
13.9	28.3424	5.37748
14	28.6413	5.48626
14.1	28.9216	5.59427
14.2	29.1822	5.70115
14.3	29.4234	5.80648
14.4	29.6463	5.90987
14.5	29.8498	6.01089
14.6	30.0339	6.10914
14.7	30.1987	6.20422
14.8	30.3442	6.2957
14.9	30.4694	6.38319
15	30.5745	6.46626
15.1	30.6593	6.54463
15.2	30.7238	6.61839
15.3	30.7672	6.68776
15.4	30.7887	6.75295
15.5	30.7881	6.81417
15.6	30.7628	6.87165
15.7	30.7125	6.92558
15.8	30.6381	6.97618
15.9	30.5388	7.02367
16	30.4153	7.06826
16.1	30.2686	7.1101
16.2	30.1003	7.14911
16.3	29.9122	7.1851
16.4	29.7052	7.21795
16.5	29.4791	7.24749
16.6	29.2351	7.27357
16.7	28.9724	7.29602
16.8	28.6919	7.31471
16.9	28.3944	7.32947
17	28.0826	7.34014
17.1	27.7566	7.34663
17.2	27.4151	7.349
17.3	27.0599	7.34737
17.4	26.6928	7.34188
17.5	26.3155	7.33264
17.6	25.9326	7.31977
17.7	25.5459	7.30341
17.8	25.1553	7.28366
17.9	24.7614	7.26066
18	24.3642	7.23453
18.1	23.9638	7.20535
18.2	23.5598	7.17302
18.3	23.1543	7.13744
18.4	22.7474	7.09847
18.5	22.3416	7.05599
18.6	21.9376	7.00988
18.7	21.5354	6.96
18.8	21.1358	6.90623
18.9	20.7396	6.84845
19	20.3466	6.78653
19.1	19.9583	6.72045
19.2	19.574	6.65061
19.3	19.1935	6.5775
19.4	18.818	6.50164
19.5	18.448	6.42352
19.6	18.0841	6.34363
19.7	17.7271	6.26249
19.8	17.3791	6.18059
19.9	17.0402	6.09844
20	16.7118	6.01653
20.1	16.3947	5.93528
20.2	16.0897	5.85474
20.3	15.7988	5.77489
20.4	15.5227	5.69569
20.5	15.2648	5.61712
20.6	15.0253	5.53914
20.7	14.8042	5.46172
20.8	14.6034	5.38483
20.9	14.4229	5.30844
21	14.2622	5.23253
21.1	14.1218	5.15704
21.2	14.0004	5.08186
21.3	13.8978	5.00687
21.4	13.8133	4.93193
21.5	13.7452	4.85694
21.6	13.6943	4.78174
21.7	13.6607	4.70624
21.8	13.6449	4.63028
21.9	13.6467	4.55375
22	13.6666	4.47653
22.1	13.7068	4.39863
22.2	13.7666	4.32072
22.3	13.8454	4.24361
22.4	13.9427	4.1681
22.5	14.0569	4.09499
22.6	14.1875	4.02512
22.7	14.336	3.95927
22.8	14.5029	3.89826
22.9	14.6891	3.8429
23	14.8962	3.794
23.1	15.1241	3.75225
23.2	15.3713	3.7179
23.3	15.639	3.69106
23.4	15.9264	3.67186
23.5	16.2322	3.66042
23.6	16.5568	3.65687
23.7	16.9001	3.66133
23.8	17.2604	3.67392
23.9	17.6364	3.69477
24	18.0267	3.724
24.1	18.4328	3.76165
24.2	18.8541	3.80745
24.3	19.2893	3.86104
24.4	19.7379	3.92205
24.5	20.1972	3.99013
24.6	20.6658	4.06492
24.7	21.14	4.14606
24.8	21.6193	4.2332
24.9	22.1	4.32596
25	22.5796	4.424
25.1	23.0583	4.527
25.2	23.5348	4.63479
25.3	24.007	4.74727
25.4	24.4737	4.86431
25.5	24.9342	4.98581
25.6	25.3879	5.11164
25.7	25.8336	5.24169
25.8	26.2703	5.37584
25.9	26.6987	5.51399
26	27.1185	5.656
26.1	27.5302	5.80181
26.2	27.9342	5.95153
26.3	28.3305	6.10531
26.4	28.7199	6.2633
26.5	29.1025	6.42564
26.6	29.4776	6.59249
26.7	29.8441	6.764
26.8	30.2005	6.94032
26.9	30.5465	7.1216
27	30.8803	7.308
27.1	31.2022	7.49946
27.2	31.5128	7.6952
27.3	31.812	7.89422
27.4	32.1003	8.09553
27.5	32.3776	8.29814
27.6	32.6427	8.50105
27.7	32.8928	8.70329
27.8	33.1258	8.90385
27.9	33.34	9.10175
28	33.5354	9.296
28.1	33.713	9.48576
28.2	33.8719	9.67083
28.3	34.0123	9.85114
28.4	34.1346	10.0267
28.5	34.2378	10.1973
28.6	34.3214	10.3631
28.7	34.3872	10.5239
28.8	34.4359	10.6797
28.9	34.4678	10.8304
29	34.4806	10.976
29.1	34.4749	11.1165
29.2	34.4517	11.2518
29.3	34.411	11.3819
29.4	34.3553	11.507
29.5	34.2857	11.6271
29.6	34.2048	11.7421
29.7	34.1126	11.852
29.8	34.0126	11.957
29.9	33.9076	12.057
30	33.7957	12.152
30.1	33.677	12.2421
30.2	33.5533	12.3273
30.3	33.4236	12.4077
30.4	33.2888	12.4831
30.5	33.149	12.5537
30.6	33.0041	12.6195
30.7	32.8551	12.6805
30.8	32.7001	12.7366
30.9	32.5373	12.788
31	32.3657	12.8346
31.1	32.1842	12.8765
31.2	31.9935	12.9138
31.3	31.7939	12.9466
31.4	31.5845	12.9749
31.5	31.3652	12.999
31.6	31.137	13.0188
31.7	30.9008	13.0346
31.8	30.6566	13.0465
31.9	30.4043	13.0544
32	30.1431	13.0586
32.1	29.8712	13.0592
32.2	29.5886	13.0557
32.3	29.2946	13.0481
32.4	28.99	13.0358
32.5	28.6747	13.0187
32.6	28.3513	12.9963
32.7	28.0217	12.9685
32.8	27.6867	12.9348
32.9	27.3463	12.8949
33	27.0007	12.8486
33.1	26.6502	12.7957
33.2	26.2941	12.7363
33.3	25.9326	12.6707
33.4	25.5667	12.5992
33.5	25.1963	12.5222
33.6	24.8215	12.44
33.7	24.4425	12.3528
33.8	24.0608	12.261
33.9	23.6785	12.1648
34	23.2945	12.0646
34.1	22.9083	11.9606
34.2	22.521	11.8527
34.3	22.1316	11.7406
34.4	21.7412	11.624
34.5	21.3497	11.5028
34.6	20.9579	11.3767
34.7	20.5647	11.2454
34.8	20.169	11.1088
34.9	19.773	10.9666
35	19.3773	10.8186
35.1	18.9823	10.6647
35.2	18.5887	10.5052
35.3	18.1966	10.3405
35.4	17.8069	10.1713
35.5	17.4201	9.99793
35.6	17.0361	9.82092
35.7	16.6567	9.64073
35.8	16.2846	9.45786
35.9	15.921	9.2728
36	15.5673	9.086
36.1	15.2231	8.89784
36.2	14.8881	8.70813
36.3	14.5633	8.51657
36.4	14.2491	8.32285
36.5	13.9454	8.12666
36.6	13.6524	7.92771
36.7	13.37	7.72567
36.8	13.0996	7.52024
36.9	12.842	7.31112
37	12.5989	7.098
37.1	12.3704	6.8808
37.2	12.1565	6.66035
37.3	11.9563	6.43771
37.4	11.7704	6.21396
37.5	11.5978	5.99014
37.6	11.4387	5.76732
37.7	11.2926	5.54656
37.8	11.1596	5.32893
37.9	11.0389	5.11548
38	10.93	4.90728
38.1	10.8339	4.70515
38.2	10.7509	4.50899
38.3	10.6807	4.31846
38.4	10.6238	4.13321
38.5	10.5786	3.95291
38.6	10.5444	3.77721
38.7	10.52	3.60576
38.8	10.5043	3.43825
38.9	10.4986	3.2743
39	10.5031	3.1136
39.1	10.5165	2.95593
39.2	10.5388	2.8016
39.3	10.5673	2.65107
39.4	10.6021	2.50479
39.5	10.642	2.36321
39.6	10.6869	2.22678
39.7	10.7369	2.09596
39.8	10.7904	1.97118
39.9	10.8473	1.85292
40	10.9062	1.7416
40.1	10.9669	1.63753
40.2	11.0284	1.54034
40.3	11.0897	1.44952
40.4	11.1504	1.36453
40.5	11.2105	1.28487
40.6	11.2685	1.21
40.7	11.3236	1.13941
40.8	11.375	1.07257
40.9	11.4217	1.00897
41	11.4637	0.94808
41.1	11.5009	0.889522
41.2	11.533	0.833492
41.3	11.5598	0.780329
41.4	11.5812	0.73037
41.5	11.5969	0.683956
41.6	11.6071	0.641423
41.7	11.6109	0.603111
41.8	11.6083	0.569358
41.9	11.5984	0.540501
42	11.5815	0.51688
42.1	11.558	0.498665
42.2	11.527	0.485349
42.3	11.4884	0.476258
42.4	11.442	0.470719
42.5	11.3875	0.468059
42.6	11.325	0.467601
42.7	11.2545	0.468672
42.8	11.1769	0.470598
42.9	11.0921	0.472706
43	10.9999	0.47432
43.1	10.8999	0.474897
43.2	10.7922	0.47441
43.3	10.6765	0.472963
43.4	10.5545	0.470658
43.5	10.4269	0.467601
43.6	10.2936	0.463894
43.7	10.155	0.459641
43.8	10.0104	0.454945
43.9	9.85988	0.44991
44	9.70429	0.44464
44.1	9.54394	0.439212
44.2	9.38091	0.433598
44.3	9.21521	0.427748
44.4	9.04772	0.421609
44.5	8.87874	0.415127
44.6	8.70857	0.408251
44.7	8.53841	0.400929
44.8	8.36854	0.393109
44.9	8.20075	0.384736
45	8.03505	0.37576
45.1	7.87291	0.366153
45.2	7.71554	0.355985
45.3	7.56322	0.345353
45.4	7.41625	0.334353
45.5	7.27584	0.323081
45.6	7.14256	0.311633
45.7	7.01761	0.300105
45.8	6.90189	0.288593
45.9	6.79538	0.277192
46	6.6984	0.266
46.1	6.61123	0.255095
46.2	6.53418	0.244491
46.3	6.46754	0.234185
46.4	6.41191	0.224173
46.5	6.36848	0.214452
46.6	6.33724	0.205019
46.7	6.3185	0.195871
46.8	6.31285	0.187003
46.9	6.32058	0.178414
47	6.3417	0.1701
47.1	6.37829	0.162054
47.2	6.43125	0.154253
47.3	6.50056	0.146672
47.4	6.58654	0.139285
47.5	6.68918	0.132066
47.6	6.80877	0.124989
47.7	6.94502	0.121203
47.8	7.09793	0.150643
47.9	7.26751	0.18662
48	7.45404	0.229585
48.1	7.65782	0.279346
48.2	7.87886	0.335552
48.3	8.11686	0.397851
48.4	8.37151	0.465891
48.5	8.64342	0.539321
48.6	8.93259	0.617788
48.7	9.2402	0.700942
48.8	9.56655	0.78843
48.9	9.91194	0.8799
49	10.2755	0.975089
49.1	10.6566	1.07408
49.2	11.0534	1.17703
49.3	11.4661	1.28413
49.4	11.8939	1.39552
49.5	12.3362	1.5114
49.6	12.7923	1.63191
49.7	13.2611	1.75724
49.8	13.7398	1.88755
49.9	14.2283	2.023
50	14.7245	2.1637
50.1	15.2273	2.30948
50.2	15.7357	2.46008
50.3	16.2489	2.61526
50.4	16.7659	2.77478
50.5	17.2854	2.93838
50.6	17.8039	3.10583
50.7	18.3215	3.27688
50.8	18.8383	3.45129
50.9	19.3532	3.6288
51	19.8655	3.80918
51.1	20.3745	3.99222
51.2	20.8794	4.1777
51.3	21.3786	4.36543
51.4	21.8686	4.55518
51.5	22.3493	4.74677
51.6	22.8203	4.93997
51.7	23.2796	5.13458
51.8	23.7267	5.33039
51.9	24.1617	5.5272
52	24.5838	5.72472
52.1	24.9905	5.92239
52.2	25.3817	6.11954
52.3	25.7565	6.31555
52.4	26.115	6.50976
52.5	26.4568	6.70152
52.6	26.782	6.8902
52.7	27.0908	7.07513
52.8	27.3832	7.25568
52.9	27.6584	7.4312
53	27.9154	7.60117
53.1	28.1543	7.76554
53.2	28.3745	7.92442
53.3	28.5759	8.07789
53.4	28.7583	8.22603
53.5	28.9213	8.36893
53.6	29.0614	8.5067
53.7	29.1777	8.63941
53.8	29.2685	8.76714
53.9	29.3351	8.89
54	29.3776	9.00801
54.1	29.3985	9.12099
54.2	29.397	9.22867
54.3	29.3732	9.33084
54.4	29.3271	9.42723
54.5	29.2586	9.5176
54.6	29.1688	9.60171
54.7	29.0602	9.67931
54.8	28.9329	9.75015
54.9	28.7886	9.814
55	28.6283	9.87068
55.1	28.4527	9.92035
55.2	28.2629	9.96326
55.3	28.0588	9.99963
55.4	27.8414	10.0297
55.5	27.6135	10.0537
55.6	27.3743	10.0719
55.7	27.1238	10.0846
55.8	26.8629	10.0918
55.9	26.5931	10.094
56	26.3143	10.0913
56.1	26.0276	10.0839
56.2	25.7336	10.0719
56.3	25.4361	10.0555
56.4	25.1351	10.0348
56.5	24.8307	10.01
56.6	24.5249	9.98127
56.7	24.2176	9.94872
56.8	23.907	9.91251
56.9	23.5922	9.8728
57	23.2763	9.82969
57.1	22.9592	9.7831
57.2	22.6421	9.73292
57.3	22.3249	9.67902
57.4	22.0069	9.62128
57.5	21.688	9.55959
57.6	21.3676	9.49381
57.7	21.0457	9.42383
57.8	20.7232	9.34954
57.9	20.401	9.2708
58	20.0791	9.18758
58.1	19.7575	9.10013
58.2	19.4363	9.00877
58.3	19.1152	8.91385
58.4	18.7951	8.81569
58.5	18.4798	8.71464
58.6	18.1701	8.61101
58.7	17.8681	8.50514
58.8	17.5727	8.39735
58.9	17.2836	8.288
59	16.9998	8.17736
59.1	16.7213	8.06555
59.2	16.4488	7.95269
59.3	16.1828	7.83883
59.4	15.924	7.72409
59.5	15.672	7.60853
59.6	15.4266	7.49226
59.7	15.1877	7.37535
59.8	14.9554	7.2579
59.9	14.7296	7.14
60	14.51	7.02175
60.1	14.2967	6.90336
60.2	14.0909	6.78505
60.3	13.8927	6.66704
60.4	13.7011	6.54956
60.5	13.517	6.43284
60.6	13.3403	6.3171
60.7	13.1707	6.20256
60.8	13.0062	6.08946
60.9	12.8476	5.978
61	12.6947	5.86835
61.1	12.5478	5.76034
61.2	12.4055	5.65376
61.3	12.2681	5.54836
61.4	12.1354	5.44392
61.5	12.0069	5.3402
61.6	11.8831	5.23698
61.7	11.7665	5.13403
61.8	11.6579	5.03111
61.9	11.5556	4.928
62	11.4598	4.82458
62.1	11.3694	4.72117
62.2	11.2846	4.61823
62.3	11.2069	4.5162
62.4	11.1364	4.41552
62.5	11.0731	4.31664
62.6	11.0168	4.22001
62.7	10.9674	4.12606
62.8	10.9246	4.03524
62.9	10.8883	3.948
63	10.8592	3.86457
63.1	10.8371	3.78438
63.2	10.8223	3.70662
63.3	10.8142	3.63051
63.4	10.8113	3.55524
63.5	10.8133	3.48004
63.6	10.819	3.40411
63.7	10.8273	3.32665
63.8	10.8389	3.24688
63.9	10.8541	3.164
64	10.8735	3.07748
64.1	10.897	2.98784
64.2	10.9246	2.89587
64.3	10.9561	2.80234
64.4	10.9916	2.70804
64.5	11.029	2.61375
64.6	11.0686	2.52025
64.7	11.1088	2.42832
64.8	11.1486	2.33875
64.9	11.1882	2.25232
65	11.2266	2.16961
65.1	11.262	2.09042
65.2	11.2941	2.01435
65.3	11.3236	1.94099
65.4	11.35	1.86995
65.5	11.3738	1.80083
65.6	11.3949	1.73323
65.7	11.4152	1.66674
65.8	11.4333	1.60097
65.9	11.4494	1.53552
66	11.4631	1.47009
66.1	11.4744	1.40481
66.2	11.4833	1.33994
66.3	11.4896	1.2757
66.4	11.4937	1.21235
66.5	11.4961	1.15012
66.6	11.4958	1.08926
66.7	11.4934	1.03
66.8	11.4901	0.972594
66.9	11.4851	0.91728
67	11.4792	0.86421
67.1	11.4717	0.813175
67.2	11.4622	0.763876
67.3	11.4506	0.716017
67.4	11.4375	0.6693
67.5	11.4235	0.623426
67.6	11.4086	0.578097
67.7	11.3929	0.533015
67.8	11.3762	0.487882
67.9	11.3584	0.4424
68	11.3399	0.396437
68.1	11.3209	0.350526
68.2	11.3012	0.305364
68.3	11.281	0.26165
68.4	11.2593	0.220083
68.5	11.237	0.18136
68.6	11.2162	0.14618
68.7	11.1965	0.115241
68.8	11.1772	0.089242
68.9	11.1578	0.06888
69	11.1379	0.054606
69.1	11.1165	0.045873
69.2	11.0936	0.041886
69.3	11.0695	0.04185
69.4	11.046	0.044969
69.5	11.0231	0.05045
69.6	11.0017	0.057497
69.7	10.9826	0.065314
69.8	10.966	0.073107
69.9	10.9532	0.08008
70	10.9451	0.085607
70.1	10.9419	0.089729
70.2	10.9434	0.092658
70.3	10.9496	0.094604
70.4	10.9597	0.095779
70.5	10.9737	0.096391
70.6	10.991	0.096654
70.7	11.0124	0.096775
70.8	11.038	0.096968
70.9	11.0677	0.09744
71	11.1016	0.098358
71.1	11.1397	0.0997
71.2	11.1825	0.101399
71.3	11.2284	0.103387
71.4	11.2754	0.105595
71.5	11.3236	0.107958
71.6	11.3706	0.110408
71.7	11.4152	0.112876
71.8	11.4583	0.115296
71.9	11.4997	0.1176
72	11.5392	0.119735
72.1	11.577	0.12171
72.2	11.613	0.123545
72.3	11.6469	0.125264
72.4	11.677	0.12689
72.5	11.7032	0.128445
72.6	11.7255	0.129951
72.7	11.7439	0.13143
72.8	11.7585	0.132906
72.9	11.7674	0.1344
73	11.771	0.135929
73.1	11.7692	0.137484
73.2	11.7627	0.139048
73.3	11.7523	0.140607
73.4	11.7377	0.142143
73.5	11.718	0.143644
73.6	11.6939	0.145091
73.7	11.6666	0.14647
73.8	11.6359	0.147765
73.9	11.602	0.14896
74	11.5657	0.150044
74.1	11.527	0.151019
74.2	11.4851	0.151891
74.3	11.4393	0.152668
74.4	11.3896	0.153355
74.5	11.3363	0.153959
74.6	11.2804	0.154488
74.7	11.2218	0.154946
74.8	11.1585	0.155342
74.9	11.0906	0.15568
75	11.0186	0.155966
75.1	10.9416	0.156199
75.2	10.8598	0.156374
75.3	10.7741	0.156487
75.4	10.6851	0.156536
75.5	10.5929	0.156517
75.6	10.4971	0.156425
75.7	10.3978	0.156257
75.8	10.2948	0.15601
75.9	10.1883	0.15568
76	10.0782	0.155268
76.1	9.9643	0.15479
76.2	9.84828	0.154269
76.3	9.73196	0.153725
76.4	9.61534	0.153181
76.5	9.50021	0.152657
76.6	9.38746	0.152176
76.7	9.27709	0.151758
76.8	9.1691	0.151426
76.9	9.06438	0.1512
77	8.96293	0.151094
77.1	8.86476	0.151083
77.2	8.76986	0.151138
77.3	8.68031	0.151224
77.4	8.59642	0.151311
77.5	8.51818	0.151367
77.6	8.44589	0.15136
77.7	8.37954	0.151257
77.8	8.32094	0.151029
77.9	8.26917	0.15064
78	8.22425	0.150083
78.1	8.18587	0.149435
78.2	8.15375	0.148794
78.3	8.12786	0.148261
78.4	8.10823	0.147935
78.5	8.09306	0.147914
78.6	8.08145	0.148299
78.7	8.07372	0.149189
78.8	8.07074	0.150683
78.9	8.07283	0.15288
79	8.08056	0.155809
79.1	8.09514	0.159212
79.2	8.11656	0.162761
79.3	8.14512	0.166127
79.4	8.18112	0.168981
79.5	8.22157	0.170995
79.6	8.2665	0.171841
79.7	8.31796	0.171189
79.8	8.37597	0.168712
79.9	8.43964	0.16408
80	8.51044	0.157219
80.1	8.58749	0.149066
80.2	8.67049	0.140813
80.3	8.75766	0.133651
80.4	8.84929	0.128772
80.5	8.94568	0.127367
80.6	9.04683	0.130628
80.7	9.15392	0.139747
80.8	9.26697	0.155913
80.9	9.38627	0.18032
81	9.51181	0.213844
81.1	9.6436	0.256101
81.2	9.78194	0.306395
81.3	9.92711	0.364027
81.4	10.0794	0.428302
81.5	10.2389	0.49852
81.6	10.4049	0.573984
81.7	10.5774	0.653997
81.8	10.7556	0.737862
81.9	10.9395	0.82488
82	11.129	0.914483
82.1	11.3245	1.00662
82.2	11.5247	1.10135
82.3	11.7287	1.19876
82.4	11.9367	1.29892
82.5	12.1479	1.4019
82.6	12.363	1.50778
82.7	12.582	1.61663
82.8	12.8057	1.72852
82.9	13.0342	1.84352
83	13.2674	1.96174
83.1	13.5054	2.08338
83.2	13.7481	2.20869
83.3	13.9957	2.33789
83.4	14.25	2.47123
83.5	14.5112	2.60894
83.6	14.7784	2.75126
83.7	15.0503	2.89843
83.8	15.3252	3.05068
83.9	15.6015	3.20824
84	15.8782	3.37129
84.1	16.1552	3.5397
84.2	16.4321	3.71328
84.3	16.7073	3.89183
84.4	16.9825	4.07517
84.5	17.2577	4.26309
84.6	17.5317	4.45541
84.7	17.8036	4.65193
84.8	18.0746	4.85246
84.9	18.3436	5.0568
85	18.6113	5.26462
85.1	18.8778	5.47502
85.2	19.1453	5.68696
85.3	19.4127	5.89939
85.4	19.6793	6.11128
85.5	19.945	6.32157
85.6	20.2062	6.52923
85.7	20.4629	6.73322
85.8	20.7143	6.93249
85.9	20.9612	7.126
86	21.2019	7.31296
86.1	21.4336	7.49356
86.2	21.6559	7.66826
86.3	21.8674	7.83749
86.4	22.0673	8.00173
86.5	22.2559	8.1614
86.6	22.4332	8.31696
86.7	22.5992	8.46885
86.8	22.7539	8.61753
86.9	22.8973	8.76344
87	23.0285	8.90693
87.1	23.1484	9.04797
87.2	23.2579	9.18642
87.3	23.3569	9.32214
87.4	23.4456	9.455
87.5	23.522	9.58485
87.6	23.5848	9.71158
87.7	23.6336	9.83504
87.8	23.6684	9.95509
87.9	23.6892	10.0716
88	23.6961	10.1844
88.1	23.6898	10.2931
88.2	23.6708	10.3973
88.3	23.6375	10.4967
88.4	23.5908	10.5907
88.5	23.5316	10.6791
88.6	23.4608	10.7614
88.7	23.3801	10.8371
88.8	23.2909	10.906
88.9	23.1939	10.9676
89	23.0892	11.0216
89.1	22.9758	11.0684
89.2	22.8557	11.1083
89.3	22.7292	11.1418
89.4	22.5965	11.1694
89.5	22.4576	11.1915
89.6	22.3136	11.2086
89.7	22.1634	11.221
89.8	22.006	11.2292
89.9	21.8415	11.2336
90	21.6698	11.2346
90.1	21.4896	11.232
90.2	21.3015	11.2257
90.3	21.1067	11.2152
90.4	20.905	11.2003
90.5	20.7	11.1808
90.6	20.4918	11.1565
90.7	20.2811	11.127
90.8	20.0654	11.0921
90.9	19.8465	11.0516
91	19.6269	11.0052
91.1	19.4068	10.9531
91.2	19.1869	10.8954
91.3	18.9683	10.8324
91.4	18.7505	10.7642
91.5	18.5339	10.691
91.6	18.3192	10.613
91.7	18.1061	10.5304
91.8	17.8949	10.4434
91.9	17.6864	10.3522
92	17.4784	10.2569
92.1	17.2708	10.1577
92.2	17.0634	10.055
92.3	16.857	9.9489
92.4	16.6532	9.83965
92.5	16.453	9.72747
92.6	16.2563	9.61259
92.7	16.0633	9.49523
92.8	15.8737	9.37563
92.9	15.6878	9.254
93	15.5028	9.13053
93.1	15.3177	9.00526
93.2	15.1336	8.87819
93.3	14.9491	8.74931
93.4	14.7641	8.61862
93.5	14.5782	8.48613
93.6	14.3907	8.35182
93.7	14.2012	8.2157
93.8	14.0093	8.07775
93.9	13.8151	7.938
94	13.6202	7.79635
94.1	13.4242	7.65246
94.2	13.2263	7.5059
94.3	13.0273	7.35626
94.4	12.8277	7.20312
94.5	12.6263	7.04604
94.6	12.424	6.88461
94.7	12.2235	6.71841
94.8	12.0242	6.54701
94.9	11.826	6.37
95	11.63	6.18721
95.1	11.4369	5.99954
95.2	11.2471	5.80813
95.3	11.0606	5.61413
95.4	10.8764	5.41871
95.5	10.6946	5.223
95.6	10.515	5.02817
95.7	10.34	4.83535
95.8	10.1693	4.64571
95.9	10.0018	4.4604
96	9.83846	4.28033
96.1	9.679	4.10552
96.2	9.52312	3.93573
96.3	9.37139	3.77074
96.4	9.22294	3.61032
96.5	9.07776	3.45424
96.6	8.93616	3.30229
96.7	8.79842	3.15423
96.8	8.66425	3.00983
96.9	8.53603	2.86888
97	8.41376	2.73117
97.1	8.29744	2.59661
97.2	8.18707	2.46516
97.3	8.08235	2.33674
97.4	7.98388	2.2113
97.5	7.89165	2.08879
97.6	7.80568	1.96914
97.7	7.72595	1.8523
97.8	7.65247	1.73821
97.9	7.58821	1.6268
98	7.53406	1.51805
98.1	7.48974	1.41198
98.2	7.45612	1.30865
98.3	7.43321	1.20813
98.4	7.42101	1.11046
98.5	7.41953	1.01571
98.6	7.42934	0.923927
98.7	7.45047	0.835169
98.8	7.48289	0.749495
98.9	7.52544	0.66696
99	7.57809	0.587695
99.1	7.64086	0.512127
99.2	7.71197	0.440756
99.3	7.7914	0.374085
99.4	7.88005	0.312614
99.5	7.97763	0.256845
99.6	8.08145	0.207277
99.7	8.19153	0.164413
99.8	8.30785	0.128754
99.9	8.43012	0.1008
100	8.55477	0.080798
100.1	8.68001	0.067974
100.2	8.80585	0.061297
100.3	8.93229	0.059739
100.4	9.05932	0.062271
100.5	9.18695	0.067862
100.6	9.31427	0.075485
100.7	9.4413	0.084108
100.8	9.56804	0.092702
100.9	9.69328	0.10024
101	9.81704	0.105907
101.1	9.93931	0.109753
101.2	10.0598	0.112045
101.3	10.1794	0.113049
101.4	10.2972	0.113033
101.5	10.4123	0.112262
101.6	10.5242	0.111003
101.7	10.6328	0.109521
101.8	10.7372	0.108085
101.9	10.8375	0.10696
102	10.9335	0.106355
102.1	11.0246	0.106243
102.2	11.1097	0.106542
102.3	11.1876	0.107169
102.4	11.2587	0.108039
102.5	11.323	0.109068
102.6	11.3804	0.110175
102.7	11.4313	0.111275
102.8	11.4738	0.112284
102.9	11.5077	0.11312
103	11.533	0.113716
103.1	11.5494	0.114078
103.2	11.5568	0.114232
103.3	11.5553	0.114199
103.4	11.5452	0.114004
103.5	11.5261	0.113672
103.6	11.4985	0.113225
103.7	11.4622	0.112688
103.8	11.4173	0.112085
103.9	11.3637	0.11144
104	11.3015	0.110772
104.1	11.2325	0.110084
104.2	11.1558	0.109373
104.3	11.0716	0.108638
104.4	10.98	0.107876
104.5	10.8827	0.107086
104.6	10.7812	0.106266
104.7	10.6756	0.105412
104.8	10.5664	0.104524
104.9	10.4573	0.1036
105	10.3498	0.102638
105.1	10.2442	0.101638
105.2	10.1389	0.100601
105.3	10.0339	0.099529
105.4	9.9292	0.098422
105.5	9.82478	0.097281
105.6	9.72065	0.096108
105.7	9.61683	0.094903
105.8	9.51419	0.093666
105.9	9.41304	0.0924
106	9.31338	0.0911
106.1	9.21551	0.089743
106.2	9.11912	0.088299
106.3	9.02541	0.08674
106.4	8.93526	0.085037
106.5	8.84869	0.083161
106.6	8.76569	0.081085
106.7	8.68656	0.078778
106.8	8.61189	0.076213
106.9	8.54317	0.07336
107	8.48159	0.070222
107.1	8.42804	0.066921
107.2	8.38341	0.063613
107.3	8.34682	0.060452
107.4	8.31856	0.057591
107.5	8.29863	0.055186
107.6	8.28613	0.05339
107.7	8.28197	0.052357
107.8	8.28643	0.052242
107.9	8.29982	0.0532
108	8.32243	0.055267
108.1	8.35455	0.058013
108.2	8.3965	0.060888
108.3	8.44797	0.063347
108.4	8.50985	0.064839
108.5	8.58214	0.064818
108.6	8.66544	0.062735
108.7	8.76064	0.058044
108.8	8.86773	0.050195
108.9	8.98703	0.03864
109	9.11823	0.023261
109.1	9.26251	0.005657
109.2	9.41869	-0.01215
109.3	9.58708	-0.02812
109.4	9.76766	-0.04024
109.5	9.95776	-0.04647
109.6	10.1583	-0.04479
109.7	10.3683	-0.03317
109.8	10.5867	-0.00958
109.9	10.8128	0.028
110	11.0469	0.081052
110.1	11.2908	0.14884
110.2	11.5452	0.23008
110.3	11.81	0.323484
110.4	12.0854	0.427767
110.5	12.3722	0.541643
110.6	12.6706	0.663826
110.7	12.9806	0.793031
110.8	13.3013	0.92797
110.9	13.633	1.06736
111	13.9748	1.21033
111.1	14.3283	1.35767
111.2	14.6921	1.5106
111.3	15.066	1.67033
111.4	15.4507	1.83806
111.5	15.8467	2.01501
111.6	16.2534	2.20239
111.7	16.6689	2.4014
111.8	17.0893	2.61327
111.9	17.5138	2.8392
112	17.9425	3.07997
112.1	18.3754	3.33462
112.2	18.8133	3.60177
112.3	19.2557	3.88003
112.4	19.7028	4.16802
112.5	20.1556	4.46434
112.6	20.614	4.76762
112.7	21.0772	5.07646
112.8	21.5446	5.38947
112.9	22.0152	5.70528
113	22.4886	6.02285
113.1	22.9637	6.34263
113.2	23.4399	6.6654
113.3	23.9147	6.99195
113.4	24.3866	7.32309
113.5	24.8536	7.65961
113.6	25.3148	8.0023
113.7	25.7699	8.35196
113.8	26.2188	8.70938
113.9	26.6606	9.07536
114	27.0944	9.45013
114.1	27.5201	9.83172
114.2	27.9369	10.2176
114.3	28.3433	10.6051
114.4	28.741	10.9919
114.5	29.1274	11.3752
114.6	29.5017	11.7526
114.7	29.8637	12.1216
114.8	30.2145	12.4796
114.9	30.5533	12.824
115	30.8797	13.153
115.1	31.1927	13.4674
115.2	31.4922	13.7687
115.3	31.7778	14.0584
115.4	32.0477	14.338
115.5	32.3011	14.609
115.6	32.5376	14.873
115.7	32.7581	15.1314
115.8	32.9616	15.3857
115.9	33.149	15.6374
116	33.3159	15.8876
116.1	33.4634	16.1352
116.2	33.5917	16.3787
116.3	33.7002	16.6165
116.4	33.7874	16.8471
116.5	33.8532	17.069
116.6	33.8996	17.2806
116.7	33.9302	17.4805
116.8	33.9442	17.6671
116.9	33.9406	17.8388
117	33.9186	17.9946
117.1	33.8779	18.135
117.2	33.8184	18.2609
117.3	33.7392	18.3734
117.4	33.6401	18.4733
117.5	33.5203	18.5617
117.6	33.3804	18.6395
117.7	33.2207	18.7076
117.8	33.0419	18.7671
117.9	32.8441	18.8188
118	32.6281	18.8636
118.1	32.3948	18.9016
118.2	32.147	18.9325
118.3	31.8861	18.9564
118.4	31.6139	18.9731
118.5	31.3313	18.9825
118.6	31.0383	18.9845
118.7	30.7339	18.9789
118.8	30.4192	18.9657
118.9	30.094	18.9448
119	29.7596	18.916
119.1	29.4169	18.8792
119.2	29.0668	18.8341
119.3	28.7092	18.7806
119.4	28.3471	18.7186
119.5	27.9827	18.6477
119.6	27.6159	18.5679
119.7	27.2446	18.4789
119.8	26.8689	18.3806
119.9	26.4893	18.2728
120	26.1052	18.1553
120.1	25.717	18.0284
120.2	25.3249	17.8923
120.3	24.9307	17.7474
120.4	24.5347	17.5937
120.5	24.137	17.4317
120.6	23.7371	17.2616
120.7	23.3364	17.0837
120.8	22.9345	16.8982
120.9	22.5358	16.7054
121	22.1399	16.5055
121.1	21.7475	16.2987
121.2	21.3587	16.085
121.3	20.9752	15.8646
121.4	20.5977	15.6376
121.5	20.2246	15.404
121.6	19.8554	15.1639
121.7	19.4916	14.9175
121.8	19.134	14.6648
121.9	18.7835	14.406
122	18.4402	14.1412
122.1	18.1047	13.8715
122.2	17.7777	13.5978
122.3	17.4597	13.3212
122.4	17.1515	13.0429
122.5	16.8531	12.7638
122.6	16.5651	12.4852
122.7	16.2873	12.2079
122.8	16.0201	11.9332
122.9	15.7634	11.662
123	15.5165	11.3951
123.1	15.2785	11.1314
123.2	15.0494	10.8697
123.3	14.8289	10.6084
123.4	14.618	10.3463
123.5	14.4166	10.0819
123.6	14.2262	9.81384
123.7	14.0465	9.54076
123.8	13.8781	9.26128
123.9	13.7205	8.974
124	13.5732	8.67815
124.1	13.4367	8.37533
124.2	13.3105	8.06779
124.3	13.193	7.75776
124.4	13.0832	7.44744
124.5	12.9812	7.13908
124.6	12.8878	6.83488
124.7	12.8036	6.53709
124.8	12.7265	6.24792
124.9	12.6578	5.9696
125	12.5965	5.70384
125.1	12.5424	5.45028
125.2	12.4948	5.20804
125.3	12.4534	4.97626
125.4	12.4189	4.75404
125.5	12.3913	4.54052
125.6	12.3692	4.33483
125.7	12.3529	4.13608
125.8	12.3407	3.9434
125.9	12.3318	3.75592
126	12.3234	3.57296
126.1	12.3157	3.39466
126.2	12.308	3.22136
126.3	12.2999	3.0534
126.4	12.2925	2.89111
126.5	12.2854	2.73484
126.6	12.2779	2.58493
126.7	12.2699	2.44171
126.8	12.261	2.30553
126.9	12.2512	2.17672
127	12.2401	2.05543
127.1	12.2276	1.94101
127.2	12.2131	1.83264
127.3	12.1961	1.72946
127.4	12.1759	1.63064
127.5	12.1521	1.53535
127.6	12.1247	1.44274
127.7	12.0935	1.35198
127.8	12.0584	1.26222
127.9	12.02	1.17264
128	11.9783	1.08274
128.1	11.9334	0.993422
128.2	11.8846	0.905951
128.3	11.8287	0.82158
128.4	11.7656	0.741565
128.5	11.6948	0.667163
128.6	11.6163	0.599629
128.7	11.5303	0.54022
128.8	11.4369	0.490192
128.9	11.3361	0.4508
129	11.2275	0.422838
129.1	11.1111	0.405243
129.2	10.988	0.396492
129.3	10.858	0.395058
129.4	10.7211	0.399417
129.5	10.5783	0.408043
129.6	10.4296	0.419411
129.7	10.2773	0.431997
129.8	10.1214	0.444275
129.9	9.96281	0.45472
130	9.80217	0.462125
130.1	9.63944	0.46655
130.2	9.47552	0.468375
130.3	9.3113	0.467979
130.4	9.14678	0.465739
130.5	8.98316	0.462036
130.6	8.82073	0.457248
130.7	8.65949	0.451753
130.8	8.50092	0.445931
130.9	8.34801	0.44016
131	8.20134	0.434744
131.1	8.06122	0.429687
131.2	7.92765	0.42492
131.3	7.80032	0.420369
131.4	7.67954	0.415966
131.5	7.5653	0.411639
131.6	7.45761	0.407318
131.7	7.35646	0.402931
131.8	7.26185	0.398409
131.9	7.17409	0.39368
132	7.09317	0.388693
132.1	7.0191	0.383478
132.2	6.95216	0.378083
132.3	6.89356	0.372556
132.4	6.84328	0.366946
132.5	6.80133	0.361303
132.6	6.76772	0.355674
132.7	6.74243	0.350108
132.8	6.72517	0.344653
132.9	6.71595	0.33936
133	6.71387	0.334265
133.1	6.71893	0.329362
133.2	6.7341	0.324636
133.3	6.75939	0.32007
133.4	6.79479	0.315648
133.5	6.8403	0.311353
133.6	6.89445	0.307169
133.7	6.95752	0.30308
133.8	7.02951	0.299069
133.9	7.11043	0.29512
134	7.20027	0.29122
134.1	7.29875	0.287369
134.2	7.40584	0.28357
134.3	7.52187	0.279826
134.4	7.64622	0.276142
134.5	7.77801	0.27252
134.6	7.91634	0.268963
134.7	8.06093	0.265476
134.8	8.21146	0.26206
134.9	8.36764	0.25872
135	8.52948	0.255459
135.1	8.69578	0.25228
135.2	8.86297	0.249185
135.3	9.03106	0.24618
135.4	9.19885	0.243264
135.5	9.36544	0.240443
135.6	9.53085	0.237719
135.7	9.69447	0.235095
135.8	9.85453	0.232574
135.9	10.0092	0.23016
136	10.158	0.227853
136.1	10.3008	0.225646
136.2	10.4376	0.223532
136.3	10.5676	0.2215
136.4	10.6908	0.219542
136.5	10.8071	0.21765
136.6	10.9166	0.215814
136.7	11.0192	0.214027
136.8	11.1141	0.212279
136.9	11.2016	0.21056
137	11.2822	0.208865
137.1	11.3551	0.20719
137.2	11.4191	0.205532
137.3	11.4744	0.203893
137.4	11.5211	0.202268
137.5	11.5592	0.200656
137.6	11.5886	0.199058
137.7	11.6095	0.19747
137.8	11.6217	0.195892
137.9	11.6264	0.19432
138	11.6243	0.192755
138.1	11.6142	0.191194
138.2	11.5961	0.189635
138.3	11.5699	0.188077
138.4	11.5357	0.186518
138.5	11.4943	0.184956
138.6	11.4449	0.183389
138.7	11.3875	0.181815
138.8	11.3224	0.180233
138.9	11.2495	0.17864
139	11.1689	0.177036
139.1	11.0805	0.175426
139.2	10.9835	0.173815
139.3	10.8779	0.172208
139.4	10.7646	0.17061
139.5	10.6435	0.169028
139.6	10.5147	0.167467
139.7	10.3781	0.165932
139.8	10.2338	0.164427
139.9	10.0818	0.16296
140	9.92295	0.161535
140.1	9.76081	0.160152
140.2	9.59541	0.158811
140.3	9.42762	0.157514
140.4	9.25835	0.15626
140.5	9.08758	0.155049
140.6	8.91533	0.153881
140.7	8.74249	0.152757
140.8	8.57143	0.151677
140.9	8.40215	0.15064
141	8.23466	0.149647
141.1	8.06896	0.148695
141.2	7.90593	0.147783
141.3	7.74558	0.146905
141.4	7.58791	0.146061
141.5	7.43292	0.145247
141.6	7.2806	0.14446
141.7	7.13185	0.1437
141.8	6.98578	0.14296
141.9	6.84209	0.14224
142	6.70167	0.141537
142.1	6.56542	0.140852
142.2	6.43244	0.140185
142.3	6.30273	0.139536
142.4	6.1763	0.138907
142.5	6.05313	0.138298
142.6	5.93324	0.13771
142.7	5.81662	0.137145
142.8	5.70239	0.136601
142.9	5.59053	0.13608
143	5.48165	0.135579
143.1	5.37633	0.135078
143.2	5.27459	0.134554
143.3	5.17671	0.133983
143.4	5.0836	0.13334
143.5	4.99613	0.132604
143.6	4.91521	0.131749
143.7	4.84084	0.130753
143.8	4.77331	0.129591
143.9	4.71292	0.12824
144	4.65996	0.126699
144.1	4.61564	0.12506
144.2	4.57994	0.123437
144.3	4.55316	0.121942
144.4	4.53591	0.120691
144.5	4.52877	0.119797
144.6	4.53204	0.119376
144.7	4.54632	0.11954
144.8	4.57161	0.120403
144.9	4.6079	0.12208
145	4.65461	0.12459
145.1	4.71202	0.127567
145.2	4.77985	0.130554
145.3	4.85809	0.13309
145.4	4.94734	0.134716
145.5	5.0479	0.134973
145.6	5.16005	0.133401
145.7	5.28173	0.129541
145.8	5.41382	0.122934
145.9	5.55632	0.11312
146	5.70982	0.100072
146.1	5.87434	0.085495
146.2	6.04986	0.071525
146.3	6.23758	0.060299
146.4	6.43809	0.053955
146.5	6.65169	0.054629
146.6	6.87868	0.064457
146.7	7.12025	0.085577
146.8	7.37669	0.120126
146.9	7.648	0.17024
147	7.93419	0.237492
147.1	8.23645	0.321196
147.2	8.55536	0.420102
147.3	8.89124	0.532958
147.4	9.24496	0.658515
147.5	9.61712	0.795521
147.6	10.0086	0.942728
147.7	10.4201	1.09888
147.8	10.8511	1.26274
147.9	11.3018	1.43304
148	11.7722	1.60884
148.1	12.2622	1.79035
148.2	12.7709	1.9781
148.3	13.2968	2.1726
148.4	13.8398	2.37439
148.5	14.3976	2.58397
148.6	14.9685	2.80186
148.7	15.5518	3.02859
148.8	16.1471	3.26468
148.9	16.7534	3.51064
149	17.3701	3.7668
149.1	17.9976	4.03268
149.2	18.6345	4.30762
149.3	19.2792	4.59094
149.4	19.9301	4.88197
149.5	20.5867	5.18004
149.6	21.2471	5.48449
149.7	21.9114	5.79464
149.8	22.5793	6.10982
149.9	23.2495	6.42936
150	23.9213	6.75279
150.1	24.5951	7.0804
150.2	25.2701	7.41268
150.3	25.9454	7.75016
150.4	26.6202	8.09329
150.5	27.2928	8.44261
150.6	27.9645	8.79858
150.7	28.6342	9.16171
150.8	29.3018	9.5325
150.9	29.9661	9.91144
151	30.6265	10.2985
151.1	31.2837	10.6917
151.2	31.934	11.0883
151.3	32.5757	11.486
151.4	33.2085	11.882
151.5	33.8308	12.2738
151.6	34.4416	12.6589
151.7	35.0402	13.0346
151.8	35.6256	13.3986
151.9	36.1974	13.748
152	36.7543	14.0811
152.1	37.2946	14.3987
152.2	37.8173	14.7021
152.3	38.3201	14.9929
152.4	38.8011	15.2724
152.5	39.2578	15.5422
152.6	39.6894	15.8037
152.7	40.0955	16.0582
152.8	40.4751	16.3073
152.9	40.8247	16.5525
153	41.1445	16.7947
153.1	41.436	17.0335
153.2	41.6996	17.2681
153.3	41.9355	17.4977
153.4	42.1449	17.7214
153.5	42.3309	17.9384
153.6	42.4945	18.1478
153.7	42.6364	18.3489
153.8	42.7575	18.5407
153.9	42.8569	18.7225
154	42.9339	18.8936
154.1	42.9892	19.0542
154.2	43.0246	19.2047
154.3	43.041	19.3456
154.4	43.0389	19.4771
154.5	43.0202	19.5998
154.6	42.9851	19.7141
154.7	42.9327	19.8202
154.8	42.8634	19.9187
154.9	42.778	20.0099
155	42.6748	20.0942
155.1	42.5546	20.1718
155.2	42.4166	20.2429
155.3	42.2619	20.3075
155.4	42.0914	20.366
155.5	41.9049	20.4183
155.6	41.7032	20.4647
155.7	41.4863	20.5053
155.8	41.2542	20.5404
155.9	41.0073	20.5699
156	40.7437	20.5942
156.1	40.4671	20.6131
156.2	40.1794	20.6266
156.3	39.8798	20.6348
156.4	39.5692	20.6377
156.5	39.2485	20.635
156.6	38.9177	20.627
156.7	38.5777	20.6135
156.8	38.2284	20.5944
156.9	37.8708	20.5699
157	37.507	20.5399
157.1	37.1378	20.5044
157.2	36.765	20.4635
157.3	36.3905	20.4173
157.4	36.0168	20.3659
157.5	35.6438	20.3094
157.6	35.2719	20.2478
157.7	34.9021	20.1812
157.8	34.5392	20.1097
157.9	34.1822	20.0334
158	33.8294	19.9524
158.1	33.4816	19.8668
158.2	33.1389	19.7768
158.3	32.8012	19.6826
158.4	32.4662	19.5844
158.5	32.1319	19.4824
158.6	31.7972	19.3767
158.7	31.4622	19.2675
158.8	31.1287	19.155
158.9	30.797	19.0394
159	30.4665	18.9209
159.1	30.1365	18.7996
159.2	29.8075	18.6758
159.3	29.4785	18.5496
159.4	29.1489	18.4211
159.5	28.818	18.2906
159.6	28.4875	18.1583
159.7	28.1576	18.0243
159.8	27.828	17.8888
159.9	27.5007	17.752
160	27.1759	17.614
160.1	26.8555	17.4751
160.2	26.5384	17.3351
160.3	26.2248	17.1944
160.4	25.9145	17.0529
160.5	25.6072	16.9108
160.6	25.3031	16.7682
160.7	25.0036	16.6251
160.8	24.7082	16.4816
160.9	24.4187	16.338
161	24.1343	16.1942
161.1	23.8541	16.0501
161.2	23.5795	15.9058
161.3	23.3108	15.7612
161.4	23.0478	15.6161
161.5	22.7911	15.4705
161.6	22.5403	15.3244
161.7	22.2961	15.1777
161.8	22.0581	15.0302
161.9	21.8248	14.882
162	21.5961	14.733
162.1	21.3721	14.5834
162.2	21.1522	14.4335
162.3	20.9356	14.2836
162.4	20.7235	14.1339
162.5	20.5161	13.9846
162.6	20.3133	13.8362
162.7	20.1131	13.6887
162.8	19.9164	13.5426
162.9	19.7242	13.398
163	19.5353	13.2552
163.1	19.3479	13.1139
163.2	19.1623	12.974
163.3	18.9793	12.8352
163.4	18.7996	12.6972
163.5	18.6238	12.5599
163.6	18.4512	12.423
163.7	18.2808	12.2861
163.8	18.1121	12.1492
163.9	17.9464	12.012
164	17.7837	11.8743
164.1	17.6236	11.7364
164.2	17.4668	11.5989
164.3	17.3133	11.4621
164.4	17.1631	11.3265
164.5	17.0155	11.1926
164.6	16.871	11.0607
164.7	16.7293	10.9314
164.8	16.5892	10.805
164.9	16.4497	10.682
165	16.3099	10.5627
165.1	16.1709	10.4464
165.2	16.0326	10.3325
165.3	15.8955	10.2201
165.4	15.7595	10.1084
165.5	15.6238	9.99671
165.6	15.4882	9.88419
165.7	15.3531	9.77008
165.8	15.2181	9.65362
165.9	15.0821	9.534
166	14.9453	9.4107
166.1	14.8069	9.28413
166.2	14.6668	9.15495
166.3	14.5249	9.02379
166.4	14.3809	8.89132
166.5	14.2348	8.75818
166.6	14.0864	8.62504
166.7	13.9356	8.49252
166.8	13.7835	8.36129
166.9	13.6303	8.232
167	13.4747	8.10511
167.1	13.3168	7.98033
167.2	13.1564	7.85717
167.3	12.9931	7.73515
167.4	12.8265	7.61379
167.5	12.6566	7.49262
167.6	12.4835	7.37113
167.7	12.3068	7.24885
167.8	12.1268	7.1253
167.9	11.9441	7
168	11.7612	6.87254
168.1	11.5776	6.74287
168.2	11.3938	6.611
168.3	11.2111	6.47695
168.4	11.0299	6.34074
168.5	10.8505	6.2024
168.6	10.6729	6.06193
168.7	10.4977	5.91936
168.8	10.3243	5.77471
168.9	10.1526	5.628
169	9.98274	5.47929
169.1	9.81496	5.32881
169.2	9.64925	5.17684
169.3	9.48623	5.02365
169.4	9.32588	4.86951
169.5	9.16791	4.71469
169.6	9.01232	4.55947
169.7	8.86	4.40413
169.8	8.71185	4.24894
169.9	8.56786	4.09416
170	8.42685	3.94009
170.1	8.28881	3.78704
170.2	8.15345	3.63535
170.3	8.02136	3.48535
170.4	7.89344	3.33736
170.5	7.76879	3.19172
170.6	7.64741	3.04877
170.7	7.5293	2.90882
170.8	7.41536	2.77221
170.9	7.3044	2.63928
171	7.19641	2.51028
171.1	7.09139	2.38521
171.2	6.98935	2.26397
171.3	6.89028	2.14649
171.4	6.79419	2.03268
171.5	6.70137	1.92247
171.6	6.61183	1.81577
171.7	6.52466	1.7125
171.8	6.44017	1.61258
171.9	6.35926	1.51592
172	6.2822	1.42245
172.1	6.20902	1.33208
172.2	6.1397	1.24476
172.3	6.07425	1.16039
172.4	6.01267	1.07892
172.5	5.95496	1.00026
172.6	5.90111	0.924345
172.7	5.85113	0.851099
172.8	5.80532	0.780448
172.9	5.76367	0.71232
173	5.72708	0.646717
173.1	5.69525	0.583948
173.2	5.66728	0.524401
173.3	5.64348	0.46846
173.4	5.62355	0.416511
173.5	5.60897	0.368941
173.6	5.59975	0.326134
173.7	5.59618	0.288478
173.8	5.59826	0.256358
173.9	5.606	0.23016
174	5.61909	0.21008
174.1	5.63753	0.195553
174.2	5.66103	0.185825
174.3	5.69019	0.180141
174.4	5.72529	0.177747
174.5	5.76664	0.177889
174.6	5.81395	0.179811
174.7	5.8675	0.18276
174.8	5.92729	0.185982
174.9	5.99423	0.18872
175	6.0689	0.190375
175.1	6.15131	0.190954
175.2	6.23966	0.190623
175.3	6.33367	0.18954
175.4	6.43422	0.187871
175.5	6.54043	0.185777
175.6	6.65229	0.18342
175.7	6.7695	0.180964
175.8	6.89415	0.178569
175.9	7.02654	0.1764
176	7.16666	0.174584
176.1	7.31451	0.173111
176.2	7.4701	0.17194
176.3	7.63372	0.171027
176.4	7.80449	0.170328
176.5	7.98239	0.169803
176.6	8.16743	0.169406
176.7	8.35902	0.169096
176.8	8.55715	0.168827
176.9	8.76153	0.16856
177	8.97215	0.168258
177.1	9.18903	0.167919
177.2	9.41215	0.16755
177.3	9.64152	0.167157
177.4	9.87714	0.166745
177.5	10.119	0.166322
177.6	10.3662	0.165894
177.7	10.6185	0.165467
177.8	10.8735	0.165047
177.9	11.1284	0.16464
178	11.3834	0.164252
178.1	11.6383	0.163877
178.2	11.8915	0.163511
178.3	12.1434	0.163148
178.4	12.3913	0.162782
178.5	12.634	0.162408
178.6	12.8708	0.162021
178.7	13.102	0.161614
178.8	13.3275	0.161182
178.9	13.5482	0.16072
179	13.7642	0.160225
179.1	13.9754	0.159706
179.2	14.1801	0.159177
179.3	14.3773	0.158649
179.4	14.5663	0.158137
179.5	14.7468	0.157652
179.6	14.9179	0.157207
179.7	15.0794	0.156815
179.8	15.2311	0.156489
179.9	15.3713	0.15624
180	15.4998	0.156079
180.1	15.6185	0.156001
180.2	15.7274	0.155997
180.3	15.8261	0.156059
180.4	15.9157	0.15618
180.5	15.996	0.156349
180.6	16.0671	0.156561
180.7	16.1281	0.156805
180.8	16.1781	0.157074
180.9	16.2171	0.15736
181	16.245	0.157654
181.1	16.262	0.157946
181.2	16.267	0.158227
181.3	16.2611	0.158486
181.4	16.2441	0.158715
181.5	16.2168	0.158902
181.6	16.179	0.159038
181.7	16.1299	0.159113
181.8	16.0686	0.159117
181.9	15.9951	0.15904
182	15.9097	0.158875
182.1	15.8125	0.158624
182.2	15.7033	0.15829
182.3	15.5825	0.157877
182.4	15.4501	0.157392
182.5	15.307	0.156836
182.6	15.1532	0.156215
182.7	14.9905	0.155532
182.8	14.8218	0.154792
182.9	14.6472	0.154
183	14.4666	0.153159
183.1	14.2819	0.152276
183.2	14.0929	0.151358
183.3	13.9025	0.15041
183.4	13.7119	0.14944
183.5	13.5218	0.148453
183.6	13.3314	0.147458
183.7	13.1407	0.146459
183.8	12.947	0.145464
183.9	12.7503	0.14448
184	12.5507	0.143511
184.1	12.3499	0.14255
184.2	12.1488	0.141594
184.3	11.9483	0.140633
184.4	11.7484	0.139661
184.5	11.5494	0.138672
184.6	11.3512	0.137659
184.7	11.154	0.136613
184.8	10.9594	0.135529
184.9	10.7675	0.1344
185	10.5777	0.13322
185.1	10.39	0.131989
185.2	10.2044	0.130706
185.3	10.0205	0.129375
185.4	9.83846	0.127995
185.5	9.65818	0.126568
185.6	9.47968	0.125094
185.7	9.30386	0.123573
185.8	9.13072	0.122009
185.9	8.96026	0.1204
186	8.79276	0.118751
186.1	8.62914	0.117072
186.2	8.46909	0.115376
186.3	8.31261	0.113677
186.4	8.1594	0.111989
186.5	8.01005	0.110324
186.6	7.86547	0.108695
186.7	7.72714	0.107116
186.8	7.59505	0.1056
186.9	7.46832	0.10416
187	7.34694	0.102808
187.1	7.23092	0.101544
187.2	7.11935	0.10037
187.3	7.01226	0.099285
187.4	6.90932	0.09829
187.5	6.81085	0.097383
187.6	6.71684	0.096564
187.7	6.62551	0.095834
187.8	6.53686	0.095193
187.9	6.45088	0.09464
188	6.36699	0.094175
188.1	6.28429	0.093791
188.2	6.20188	0.093484
188.3	6.11858	0.093246
188.4	6.03409	0.093073
188.5	5.94931	0.092959
188.6	5.86422	0.092896
188.7	5.78152	0.092879
188.8	5.7012	0.092903
188.9	5.62325	0.09296
189	5.54709	0.093048
189.1	5.47242	0.093167
189.2	5.39894	0.093322
189.3	5.32695	0.093518
189.4	5.25704	0.093757
189.5	5.18921	0.094046
189.6	5.12376	0.094386
189.7	5.06009	0.094782
189.8	4.99822	0.095239
189.9	4.93812	0.09576
190	4.88011	0.096348
190.1	4.82418	0.096997
190.2	4.77033	0.097701
190.3	4.71857	0.098454
190.4	4.66918	0.099247
190.5	4.62218	0.100076
190.6	4.57726	0.100932
190.7	4.53472	0.101809
190.8	4.49456	0.102701
190.9	4.45618	0.1036
191	4.41959	0.104504
191.1	4.38478	0.105425
191.2	4.35176	0.10638
191.3	4.32052	0.107384
191.4	4.29077	0.108453
191.5	4.26221	0.109605
191.6	4.23425	0.110856
191.7	4.20688	0.112221
191.8	4.181	0.113717
191.9	4.1566	0.11536
192	4.13369	0.117163
192.1	4.11317	0.119125
192.2	4.09502	0.121241
192.3	4.07925	0.123508
192.4	4.06497	0.12592
192.5	4.05188	0.128472
192.6	4.04117	0.13116
192.7	4.03284	0.133981
192.8	4.02689	0.136929
192.9	4.02362	0.14
193	4.02422	0.14319
193.1	4.02868	0.146496
193.2	4.0379	0.149918
193.3	4.05188	0.153453
193.4	4.07033	0.1571
193.5	4.09353	0.160857
193.6	4.12061	0.164723
193.7	4.15154	0.168697
193.8	4.18665	0.172777
193.9	4.22621	0.17696
194	4.27025	0.181245
194.1	4.31874	0.185627
194.2	4.3711	0.1901
194.3	4.42673	0.194657
194.4	4.48563	0.199292
194.5	4.54692	0.204
194.6	4.61058	0.208776
194.7	4.67662	0.213611
194.8	4.74505	0.218502
194.9	4.81496	0.22344
195	4.88636	0.228425
195.1	4.95924	0.233468
195.2	5.03362	0.238585
195.3	5.10859	0.243791
195.4	5.18415	0.249101
195.5	5.2609	0.254531
195.6	5.33795	0.260097
195.7	5.4153	0.265813
195.8	5.49295	0.271696
195.9	5.57	0.27776
196	5.64646	0.284008
196.1	5.72232	0.290392
196.2	5.79758	0.296846
196.3	5.87226	0.303311
196.4	5.94633	0.309723
196.5	6.01981	0.316019
196.6	6.0927	0.322137
196.7	6.16469	0.328015
196.8	6.2358	0.333591
196.9	6.306	0.3388
197	6.37502	0.343594
197.1	6.44285	0.347974
197.2	6.50949	0.351951
197.3	6.57583	0.355538
197.4	6.64187	0.358749
197.5	6.70673	0.361596
197.6	6.77039	0.364092
197.7	6.83287	0.366249
197.8	6.89326	0.368081
197.9	6.95038	0.3696
198	7.00422	0.370818
198.1	7.0545	0.371741
198.2	7.1024	0.372373
198.3	7.14821	0.372719
198.4	7.19165	0.372783
198.5	7.233	0.37257
198.6	7.27227	0.372084
198.7	7.30856	0.371332
198.8	7.34158	0.370315
198.9	7.37133	0.36904
199	7.39811	0.36751
199.1	7.4222	0.365725
199.2	7.44452	0.363684
199.3	7.46504	0.361386
199.4	7.48468	0.358831
199.5	7.50342	0.356017
199.6	7.52127	0.352944
199.7	7.53823	0.349611
199.8	7.55518	0.346016
[truncated: 502 more rows]

## Sheet: Fig 1c
Time (s)	Spike count
0.055	1
0.06	1
0.065	1
0.07	0
0.075	0
0.08	0
0.085	0
0.09	0
0.095	0
0.1	0
0.105	1
0.11	0
0.115	0
0.12	0
0.125	0
0.13	0
0.135	0
0.14	1
0.145	0
0.15	1
0.155	0
0.16	1
0.165	1
0.17	0
0.175	0
0.18	0
0.185	0
0.19	0
0.195	0
0.2	0
0.205	0
0.21	0
0.215	0
0.22	0
0.225	0
0.23	0
0.235	0
0.24	0
0.245	0
0.25	0
0.255	0
0.26	0
0.265	0
0.27	0
0.275	0
0.28	0
0.285	0
0.29	0
0.295	0
0.3	0
0.305	0
0.31	0
0.315	0
0.32	0
0.325	0
0.33	0
0.335	0
0.34	0
0.345	0
0.35	0
0.355	0
0.36	0
0.365	0
0.37	0
0.375	0
0.38	0
0.385	0
0.39	0
0.395	0
0.4	0
0.405	0
0.41	0
0.415	0
0.42	0
0.425	0
0.43	0
0.435	0
0.44	0
0.445	0
0.45	0
0.455	0
0.46	0
0.465	0
0.47	0
0.475	0
0.48	0
0.485	0
0.49	0
0.495	0
0.5	0
0.505	0
0.51	0
0.515	0
0.52	0
0.525	1
0.53	0
0.535	0
0.54	0
0.545	0
0.55	0
0.555	0
0.56	0
0.565	0
0.57	0
0.575	0
0.58	1
0.585	0
0.59	0
0.595	0
0.6	0
0.605	0
0.61	0
0.615	0
0.62	0
0.625	0
0.63	0
0.635	0
0.64	0
0.645	0
0.65	0
0.655	0
0.66	0
0.665	0
0.67	0
0.675	0
0.68	0
0.685	0
0.69	0
0.695	0
0.7	0
0.705	0
0.71	0
0.715	0
0.72	0
0.725	0
0.73	0
0.735	0
0.74	0
0.745	0
0.75	0
0.755	0
0.76	0
0.765	0
0.77	0
0.775	0
0.78	0
0.785	0
0.79	0
0.795	0
0.8	0
0.805	0
0.81	0
0.815	0
0.82	0
0.825	0
0.83	0
0.835	0
0.84	0
0.845	0
0.85	0
0.855	1
0.86	0
0.865	1
0.87	0
0.875	0
0.88	0
0.885	0
0.89	0
0.895	0
0.9	0
0.905	0
0.91	0
0.915	0
0.92	0
0.925	0
0.93	0
0.935	0
0.94	0
0.945	0
0.95	0
0.955	0
0.96	0
0.965	0
0.97	0
0.975	0
0.98	0
0.985	0
0.99	0
0.995	0
1	0
1.005	0
1.01	0
1.015	0
1.02	0
1.025	0
1.03	0
1.035	0
1.04	0
1.045	0
1.05	0
1.055	0
1.06	0
1.065	0
1.07	0
1.075	0
1.08	0
1.085	0
1.09	0
1.095	0
1.1	0
1.105	0
1.11	0
1.115	0
1.12	0
1.125	0
1.13	0
1.135	0
1.14	0
1.145	0
1.15	0
1.155	0
1.16	0
1.165	0
1.17	0
1.175	0
1.18	0
1.185	0
1.19	0
1.195	0
1.2	0
1.205	0
1.21	0
1.215	0
1.22	0
1.225	0
1.23	0
1.235	0
1.24	0
1.245	0
1.25	0
1.255	0
1.26	0
1.265	0
1.27	0
1.275	0
1.28	0
1.285	0
1.29	0
1.295	0
1.3	0
1.305	0
1.31	0
1.315	0
1.32	0
1.325	0
1.33	0
1.335	0
1.34	0
1.345	0
1.35	0
1.355	0
1.36	0
1.365	0
1.37	0
1.375	0
1.38	0
1.385	0
1.39	0
1.395	0
1.4	0
1.405	0
1.41	0
1.415	0
1.42	0
1.425	0
1.43	0
1.435	0
1.44	0
1.445	0
1.45	0
1.455	0
1.46	0
1.465	0
1.47	0
1.475	0
1.48	0
1.485	0
1.49	0
1.495	0
1.5	0
1.505	0
1.51	0
1.515	0
1.52	0
1.525	0
1.53	0
1.535	0
1.54	0
1.545	0
1.55	0
1.555	0
1.56	0
1.565	0
1.57	0
1.575	0
1.58	0
1.585	0
1.59	0
1.595	0
1.6	0
1.605	0
1.61	0
1.615	0
1.62	0
1.625	0
1.63	0
1.635	0
1.64	0
1.645	0
1.65	0
1.655	0
1.66	0
1.665	0
1.67	0
1.675	0
1.68	0
1.685	0
1.69	0
1.695	0
1.7	0
1.705	0
1.71	0
1.715	0
1.72	0
1.725	0
1.73	0
1.735	0
1.74	0
1.745	0
1.75	0
1.755	0
1.76	0
1.765	0
1.77	0
1.775	0
1.78	0
1.785	0
1.79	0
1.795	0
1.8	0
1.805	0
1.81	0
1.815	0
1.82	0
1.825	0
1.83	0
1.835	0
1.84	0
1.845	0
1.85	0
1.855	0
1.86	0
1.865	0
1.87	0
1.875	0
1.88	0
1.885	0
1.89	0
1.895	0
1.9	0
1.905	0
1.91	0
1.915	0
1.92	0
1.925	0
1.93	0
1.935	0
1.94	0
1.945	0
1.95	0
1.955	0
1.96	0
1.965	0
1.97	0
1.975	0
1.98	0
1.985	0
1.99	0
1.995	0
2	0
2.005	0
2.01	0
2.015	0
2.02	0
2.025	0
2.03	0
2.035	0
2.04	0
2.045	0
2.05	0
2.055	0
2.06	0
2.065	0
2.07	0
2.075	0
2.08	0
2.085	0
2.09	0
2.095	0
2.1	0
2.105	0
2.11	0
2.115	0
2.12	0
2.125	0
2.13	0
2.135	0
2.14	0
2.145	0
2.15	0
2.155	0
2.16	0
2.165	0
2.17	0
2.175	0
2.18	0
2.185	0
2.19	0
2.195	0
2.2	0
2.205	0
2.21	0
2.215	0
2.22	0
2.225	0
2.23	0
2.235	0
2.24	0
2.245	0
2.25	0
2.255	0
2.26	0
2.265	0
2.27	0
2.275	0
2.28	0
2.285	0
2.29	0
2.295	1
2.3	0
2.305	0
2.31	0
2.315	0
2.32	0
2.325	0
2.33	0
2.335	0
2.34	0
2.345	0
2.35	0
2.355	0
2.36	0
2.365	0
2.37	0
2.375	0
2.38	0
2.385	0
2.39	0
2.395	0
2.4	0
2.405	0
2.41	0
2.415	0
2.42	0
2.425	0
2.43	0
2.435	0
2.44	0
2.445	0
2.45	0
2.455	0
2.46	0
2.465	0
2.47	0
2.475	0
2.48	0
2.485	0
2.49	0
2.495	0
2.5	0
2.505	0
2.51	0
2.515	0
2.52	0
2.525	0
2.53	0
2.535	1
2.54	0
2.545	0
2.55	0
2.555	0
2.56	0
2.565	0
2.57	0
2.575	0
2.58	0
2.585	0
2.59	0
2.595	0
2.6	0
2.605	0
2.61	0
2.615	0
2.62	0
2.625	0
2.63	0
2.635	0
2.64	0
2.645	0
2.65	0
2.655	0
2.66	0
2.665	0
2.67	0
2.675	0
2.68	0
2.685	0
2.69	0
2.695	0
2.7	0
2.705	0
2.71	0
2.715	0
2.72	0
2.725	0
2.73	0
2.735	0
2.74	0
2.745	0
2.75	0
2.755	0
2.76	0
2.765	0
2.77	0
2.775	0
2.78	0
2.785	0
2.79	0
2.795	0
2.8	0
2.805	0
2.81	0
2.815	0
2.82	0
2.825	0
2.83	0
2.835	0
2.84	0
2.845	0
2.85	0
2.855	0
2.86	0
2.865	0
2.87	0
2.875	0
2.88	0
2.885	0
2.89	0
2.895	0
2.9	0
2.905	0
2.91	0
2.915	0
2.92	0
2.925	0
2.93	0
2.935	0
2.94	0
2.945	0
2.95	0
2.955	0
2.96	0
2.965	0
2.97	0
2.975	0
2.98	0
2.985	0
2.99	0
2.995	0
3	0
3.005	0
3.01	0
3.015	0
3.02	0
3.025	0
3.03	0
3.035	0
3.04	0
3.045	0
3.05	0
3.055	0
3.06	0
3.065	0
3.07	0
3.075	0
3.08	0
3.085	0
3.09	0
3.095	0
3.1	0
3.105	0
3.11	0
3.115	0
3.12	0
3.125	0
3.13	0
3.135	0
3.14	0
3.145	0
3.15	0
3.155	0
3.16	0
3.165	0
3.17	0
3.175	0
3.18	0
3.185	0
3.19	0
3.195	0
3.2	0
3.205	0
3.21	0
3.215	0
3.22	0
3.225	0
3.23	0
3.235	0
3.24	0
3.245	0
3.25	0
3.255	0
3.26	0
3.265	0
3.27	0
3.275	0
3.28	0
3.285	0
3.29	0
3.295	0
3.3	0
3.305	0
3.31	0
3.315	0
3.32	0
3.325	0
3.33	0
3.335	0
3.34	0
3.345	0
3.35	0
3.355	0
3.36	0
3.365	0
3.37	0
3.375	0
3.38	0
3.385	0
3.39	0
3.395	0
3.4	0
3.405	0
3.41	0
3.415	0
3.42	0
3.425	0
3.43	0
3.435	0
3.44	0
3.445	0
3.45	0
3.455	0
3.46	0
3.465	0
3.47	0
3.475	0
3.48	0
3.485	0
3.49	0
3.495	0
3.5	0
3.505	0
3.51	0
3.515	0
3.52	0
3.525	0
3.53	0
3.535	0
3.54	0
3.545	0
3.55	0
3.555	0
3.56	0
3.565	0
3.57	0
3.575	0
3.58	0
3.585	0
3.59	0
3.595	0
3.6	0
3.605	0
3.61	0
3.615	0
3.62	0
3.625	0
3.63	0
3.635	0
3.64	0
3.645	0
3.65	0
3.655	0
3.66	0
3.665	0
3.67	0
3.675	0
3.68	0
3.685	0
3.69	0
3.695	0
3.7	0
3.705	0
3.71	0
3.715	0
3.72	0
3.725	0
3.73	0
3.735	0
3.74	0
3.745	0
3.75	0
3.755	0
3.76	0
3.765	0
3.77	0
3.775	0
3.78	0
3.785	0
3.79	1
3.795	0
3.8	0
3.805	0
3.81	0
3.815	0
3.82	0
3.825	0
3.83	0
3.835	0
3.84	0
3.845	0
3.85	0
3.855	0
3.86	0
3.865	0
3.87	0
3.875	0
3.88	0
3.885	0
3.89	0
3.895	0
3.9	0
3.905	0
3.91	0
3.915	0
3.92	0
3.925	0
3.93	0
3.935	0
3.94	0
3.945	0
3.95	0
3.955	0
3.96	0
3.965	0
3.97	0
3.975	0
3.98	0
3.985	0
3.99	0
3.995	0
4	0
4.005	0
4.01	0
4.015	0
4.02	1
4.025	0
4.03	0
4.035	0
4.04	0
4.045	0
4.05	0
4.055	0
4.06	0
4.065	0
4.07	0
4.075	0
4.08	0
4.085	0
4.09	0
4.095	0
4.1	0
4.105	0
4.11	0
4.115	0
4.12	0
4.125	0
4.13	0
4.135	0
4.14	0
4.145	0
4.15	0
4.155	0
4.16	0
4.165	0
4.17	0
4.175	0
4.18	0
4.185	0
4.19	0
4.195	0
4.2	0
4.205	0
4.21	0
4.215	0
4.22	0
4.225	0
4.23	0
4.235	0
4.24	0
4.245	0
4.25	0
4.255	0
4.26	0
4.265	0
4.27	0
4.275	0
4.28	0
4.285	0
4.29	0
4.295	0
4.3	0
4.305	0
4.31	0
4.315	0
4.32	0
4.325	0
4.33	0
4.335	0
4.34	1
4.345	0
4.35	1
4.355	0
4.36	0
4.365	0
4.37	0
4.375	0
4.38	0
4.385	0
4.39	0
4.395	0
4.4	0
4.405	0
4.41	0
4.415	0
4.42	0
4.425	0
4.43	0
4.435	0
4.44	0
4.445	0
4.45	0
4.455	0
4.46	0
4.465	0
4.47	0
4.475	0
4.48	0
4.485	0
4.49	0
4.495	0
4.5	0
4.505	0
4.51	0
4.515	0
4.52	0
4.525	0
4.53	0
4.535	0
4.54	0
4.545	0
4.55	0
4.555	0
4.56	0
4.565	0
4.57	0
4.575	0
4.58	0
4.585	0
4.59	0
4.595	0
4.6	0
4.605	0
4.61	0
4.615	0
4.62	1
4.625	0
4.63	0
4.635	0
4.64	0
4.645	0
4.65	0
4.655	0
4.66	0
4.665	0
4.67	0
4.675	0
4.68	0
4.685	0
4.69	0
4.695	0
4.7	0
4.705	0
4.71	0
4.715	0
4.72	0
4.725	0
4.73	0
4.735	0
4.74	0
4.745	0
4.75	0
4.755	0
4.76	0
4.765	0
4.77	0
4.775	0
4.78	0
4.785	0
4.79	0
4.795	0
4.8	0
4.805	0
4.81	0
4.815	0
4.82	0
4.825	0
4.83	0
4.835	0
4.84	0
4.845	0
4.85	0
4.855	1
4.86	0
4.865	0
4.87	0
4.875	0
4.88	0
4.885	0
4.89	0
4.895	0
4.9	0
4.905	0
4.91	1

## Sheet: Fig 1d
Time (s)	Spike count
-5	0
-4.995	0
-4.99	0
-4.985	0
-4.98	0
-4.975	0
-4.97	0
-4.965	0
-4.96	0
-4.955	0
-4.95	0
-4.945	0
-4.94	0
-4.935	0
-4.93	0
-4.925	0
-4.92	0
-4.915	0
-4.91	0
-4.905	0
-4.9	0
-4.895	0
-4.89	0
-4.885	0
-4.88	0
-4.875	0
-4.87	1
-4.865	0
-4.86	0
-4.855	0
-4.85	0
-4.845	0
-4.84	0
-4.835	0
-4.83	0
-4.825	0
-4.82	0
-4.815	0
-4.81	0
-4.805	0
-4.8	0
-4.795	0
-4.79	0
-4.785	0
-4.78	0
-4.775	0
-4.77	0
-4.765	0
-4.76	0
-4.755	0
-4.75	0
-4.745	0
-4.74	0
-4.735	0
-4.73	0
-4.725	0
-4.72	0
-4.715	0
-4.71	0
-4.705	0
-4.7	0
-4.695	0
-4.69	0
-4.685	1
-4.68	0
-4.675	0
-4.67	0
-4.665	0
-4.66	0
-4.655	0
-4.65	0
-4.645	0
-4.64	0
-4.635	0
-4.63	0
-4.625	0
-4.62	0
-4.615	0
-4.61	0
-4.605	0
-4.6	0
-4.595	0
-4.59	0
-4.585	0
-4.58	0
-4.575	0
-4.57	0
-4.565	0
-4.56	0
-4.555	0
-4.55	0
-4.545	0
-4.54	0
-4.535	0
-4.53	0
-4.525	0
-4.52	0
-4.515	0
-4.51	0
-4.505	0
-4.5	0
-4.495	0
-4.49	0
-4.485	0
-4.48	0
-4.475	0
-4.47	0
-4.465	0
-4.46	0
-4.455	0
-4.45	0
-4.445	0
-4.44	0
-4.435	0
-4.43	0
-4.425	0
-4.42	0
-4.415	0
-4.41	0
-4.405	0
-4.4	0
-4.395	0
-4.39	0
-4.385	0
-4.38	0
-4.375	0
-4.37	0
-4.365	0
-4.36	0
-4.355	0
-4.35	0
-4.345	0
-4.34	0
-4.335	0
-4.33	0
-4.325	0
-4.32	0
-4.315	0
-4.31	0
-4.305	0
-4.3	0
-4.295	0
-4.29	0
-4.285	0
-4.28	0
-4.275	0
-4.27	0
-4.265	0
-4.26	0
-4.255	0
-4.25	0
-4.245	0
-4.24	0
-4.235	0
-4.23	0
-4.225	0
-4.22	0
-4.215	0
-4.21	0
-4.205	0
-4.2	0
-4.195	0
-4.19	0
-4.185	0
-4.18	0
-4.175	0
-4.17	0
-4.165	0
-4.16	0
-4.155	1
-4.15	0
-4.145	0
-4.14	0
-4.135	0
-4.13	0
-4.125	0
-4.12	0
-4.115	0
-4.11	0
-4.105	0
-4.1	0
-4.095	0
-4.09	0
-4.085	0
-4.08	0
-4.075	0
-4.07	0
-4.065	0
-4.06	0
-4.055	0
-4.05	0
-4.045	0
-4.04	0
-4.035	0
-4.03	0
-4.025	0
-4.02	0
-4.015	0
-4.01	0
-4.005	0
-4	0
-3.995	0
-3.99	0
-3.985	0
-3.98	0
-3.975	0
-3.97	0
-3.965	0
-3.96	0
-3.955	0
-3.95	0
-3.945	0
-3.94	0
-3.935	1
-3.93	0
-3.925	0
-3.92	0
-3.915	0
-3.91	0
-3.905	0
-3.9	0
-3.895	0
-3.89	0
-3.885	0
-3.88	0
-3.875	0
-3.87	0
-3.865	0
-3.86	0
-3.855	0
-3.85	0
-3.845	0
-3.84	0
-3.835	1
-3.83	0
-3.825	0
-3.82	0
-3.815	0
-3.81	1
-3.805	0
-3.8	0
-3.795	0
-3.79	0
-3.785	0
-3.78	0
-3.775	0
-3.77	0
-3.765	0
-3.76	0
-3.755	0
-3.75	0
-3.745	0
-3.74	0
-3.735	0
-3.73	0
-3.725	0
-3.72	1
-3.715	1
-3.71	0
-3.705	0
-3.7	0
-3.695	0
-3.69	0
-3.685	0
-3.68	0
-3.675	0
-3.67	0
-3.665	0
-3.66	0
-3.655	0
-3.65	0
-3.645	0
-3.64	0
-3.635	0
-3.63	0
-3.625	0
-3.62	0
-3.615	0
-3.61	0
-3.605	0
-3.6	0
-3.595	0
-3.59	1
-3.585	0
-3.58	0
-3.575	0
-3.57	0
-3.565	0
-3.56	0
-3.555	0
-3.55	0
-3.545	1
-3.54	0
-3.535	0
-3.53	1
-3.525	1
-3.52	0
-3.515	0
-3.51	0
-3.505	0
-3.5	0
-3.495	0
-3.49	0
-3.485	0
-3.48	0
-3.475	0
-3.47	0
-3.465	0
-3.46	0
-3.455	0
-3.45	0
-3.445	0
-3.44	0
-3.435	0
-3.43	0
-3.425	0
-3.42	0
-3.415	0
-3.41	0
-3.405	0
-3.4	0
-3.395	0
-3.39	0
-3.385	0
-3.38	0
-3.375	0
-3.37	0
-3.365	0
-3.36	0
-3.355	0
-3.35	0
-3.345	0
-3.34	0
-3.335	0
-3.33	0
-3.325	0
-3.32	0
-3.315	0
-3.31	0
-3.305	0
-3.3	0
-3.295	0
-3.29	0
-3.285	0
-3.28	0
-3.275	0
-3.27	0
-3.265	0
-3.26	0
-3.255	0
-3.25	0
-3.245	0
-3.24	0
-3.235	0
-3.23	0
-3.225	0
-3.22	0
-3.215	0
-3.21	0
-3.205	0
-3.2	0
-3.195	1
-3.19	0
-3.185	0
-3.18	0
-3.175	0
-3.17	0
-3.165	0
-3.16	0
-3.155	0
-3.15	0
-3.145	0
-3.14	0
-3.135	1
-3.13	0
-3.125	0
-3.12	0
-3.115	0
-3.11	0
-3.105	0
-3.1	0
-3.095	0
-3.09	0
-3.085	0
-3.08	0
-3.075	0
-3.07	0
-3.065	0
-3.06	0
-3.055	0
-3.05	0
-3.045	1
-3.04	0
-3.035	0
-3.03	0
-3.025	1
-3.02	0
-3.015	1
-3.01	0
-3.005	0
-3	0
-2.995	0
-2.99	0
-2.985	0
-2.98	0
-2.975	0
-2.97	0
-2.965	0
-2.96	0
-2.955	0
-2.95	0
-2.945	0
-2.94	0
-2.935	0
-2.93	0
-2.925	1
-2.92	1
-2.915	1
-2.91	2
-2.905	1
-2.9	0
-2.895	0
-2.89	0
-2.885	1
-2.88	0
-2.875	0
-2.87	0
-2.865	0
-2.86	0
-2.855	0
-2.85	0
-2.845	0
-2.84	0
-2.835	0
-2.83	0
-2.825	0
-2.82	0
-2.815	0
-2.81	0
-2.805	1
-2.8	0
-2.795	0
-2.79	0
-2.785	0
-2.78	0
-2.775	0
-2.77	0
-2.765	0
-2.76	0
-2.755	0
-2.75	0
-2.745	0
-2.74	0
-2.735	0
-2.73	0
-2.725	0
-2.72	0
-2.715	0
-2.71	0
-2.705	0
-2.7	0
-2.695	0
-2.69	0
-2.685	0
-2.68	0
-2.675	0
-2.67	0
-2.665	0
-2.66	0
-2.655	0
-2.65	0
-2.645	0
-2.64	0
-2.635	0
-2.63	0
-2.625	0
-2.62	0
-2.615	0
-2.61	0
-2.605	0
-2.6	0
-2.595	0
-2.59	0
-2.585	0
-2.58	0
-2.575	0
-2.57	0
-2.565	0
-2.56	0
-2.555	0
-2.55	0
-2.545	0
-2.54	0
-2.535	0
-2.53	0
-2.525	0
-2.52	0
-2.515	0
-2.51	0
-2.505	0
-2.5	0
-2.495	0
-2.49	0
-2.485	0
-2.48	0
-2.475	0
-2.47	0
-2.465	0
-2.46	0
-2.455	0
-2.45	0
-2.445	1
-2.44	0
-2.435	0
-2.43	0
-2.425	0
-2.42	0
-2.415	0
-2.41	0
-2.405	0
-2.4	0
-2.395	0
-2.39	0
-2.385	0
-2.38	0
-2.375	0
-2.37	0
-2.365	0
-2.36	0
-2.355	0
-2.35	0
-2.345	0
-2.34	0
-2.335	0
-2.33	0
-2.325	0
-2.32	0
-2.315	0
-2.31	0
-2.305	0
-2.3	0
-2.295	0
-2.29	0
-2.285	0
-2.28	0
-2.275	0
-2.27	0
-2.265	0
-2.26	0
-2.255	0
-2.25	0
-2.245	0
-2.24	0
-2.235	0
-2.23	0
-2.225	0
-2.22	0
-2.215	0
-2.21	0
-2.205	0
-2.2	0
-2.195	0
-2.19	0
-2.185	0
-2.18	0
-2.175	0
-2.17	0
-2.165	0
-2.16	0
-2.155	0
-2.15	0
-2.145	0
-2.14	0
-2.135	0
-2.13	0
-2.125	0
-2.12	0
-2.115	0
-2.11	0
-2.105	0
-2.1	0
-2.095	0
-2.09	0
-2.085	0
-2.08	0
-2.075	0
-2.07	0
-2.065	0
-2.06	0
-2.055	0
-2.05	0
-2.045	0
-2.04	0
-2.035	0
-2.03	0
-2.025	0
-2.02	0
-2.015	0
-2.01	0
-2.005	0
-2	1
-1.995	0
-1.99	0
-1.985	0
-1.98	0
-1.975	1
-1.97	0
-1.965	0
-1.96	0
-1.955	0
-1.95	0
-1.945	0
-1.94	0
-1.935	0
-1.93	0
-1.925	0
-1.92	0
-1.915	0
-1.91	0
-1.905	0
-1.9	1
-1.895	0
-1.89	0
-1.885	0
-1.88	0
-1.875	0
-1.87	0
-1.865	0
-1.86	0
-1.855	0
-1.85	0
-1.845	1
-1.84	0
-1.835	0
-1.83	0
-1.825	0
-1.82	0
-1.815	0
-1.81	0
-1.805	0
-1.8	1
-1.795	0
-1.79	0
-1.785	0
-1.78	0
-1.775	0
-1.77	0
-1.765	0
-1.76	0
-1.755	0
-1.75	0
-1.745	0
-1.74	1
-1.735	0
-1.73	1
-1.725	0
-1.72	0
-1.715	0
-1.71	0
-1.705	0
-1.7	1
-1.695	0
-1.69	0
-1.685	0
-1.68	0
-1.675	0
-1.67	1
-1.665	0
-1.66	0
-1.655	0
-1.65	0
-1.645	0
-1.64	0
-1.635	0
-1.63	0
-1.625	0
-1.62	1
-1.615	0
-1.61	0
-1.605	0
-1.6	2
-1.595	0
-1.59	1
-1.585	0
-1.58	0
-1.575	0
-1.57	0
-1.565	0
-1.56	0
-1.555	1
-1.55	0
-1.545	0
-1.54	0
-1.535	0
-1.53	1
-1.525	0
-1.52	0
-1.515	0
-1.51	1
-1.505	1
-1.5	0
-1.495	0
-1.49	0
-1.485	1
-1.48	0
-1.475	0
-1.47	0
-1.465	0
-1.46	0
-1.455	0
-1.45	1
-1.445	0
-1.44	1
-1.435	0
-1.43	1
-1.425	0
-1.42	1
-1.415	0
-1.41	2
-1.405	0
-1.4	0
-1.395	1
-1.39	0
-1.385	0
-1.38	0
-1.375	0
-1.37	0
-1.365	1
-1.36	0
-1.355	1
-1.35	0
-1.345	0
-1.34	0
-1.335	0
-1.33	0
-1.325	0
-1.32	1
-1.315	0
-1.31	0
-1.305	0
-1.3	0
-1.295	0
-1.29	0
-1.285	0
-1.28	0
-1.275	0
-1.27	0
-1.265	0
-1.26	0
-1.255	0
-1.25	0
-1.245	1
-1.24	0
-1.235	0
-1.23	0
-1.225	2
-1.22	0
-1.215	0
-1.21	2
-1.205	0
-1.2	1
-1.195	0
-1.19	0
-1.185	0
-1.18	0
-1.175	1
-1.17	0
-1.165	0
-1.16	0
-1.155	0
-1.15	1
-1.145	1
-1.14	0
-1.135	0
-1.13	0
-1.125	0
-1.12	1
-1.115	0
-1.11	1
-1.105	0
-1.1	1
-1.095	0
-1.09	1
-1.085	0
-1.08	0
-1.075	0
-1.07	1
-1.065	0
-1.06	0
-1.055	0
-1.05	1
-1.045	0
-1.04	1
-1.035	0
-1.03	0
-1.025	0
-1.02	0
-1.015	0
-1.01	0
-1.005	1
-1	0
-0.995	0
-0.99	0
-0.985	1
-0.98	1
-0.975	0
-0.97	0
-0.965	0
-0.96	3
-0.955	0
-0.95	0
-0.945	0
-0.94	0
-0.935	1
-0.93	0
-0.925	1
-0.92	0
-0.915	0
-0.91	0
-0.905	1
-0.9	0
-0.895	0
-0.89	1
-0.885	0
-0.88	1
-0.875	1
-0.87	0
-0.865	0
-0.86	0
-0.855	0
-0.85	0
-0.845	0
-0.84	0
-0.835	0
-0.83	0
-0.825	0
-0.82	1
-0.815	0
-0.81	0
-0.805	0
-0.8	1
-0.795	0
-0.79	0
-0.785	0
-0.78	0
-0.775	0
-0.77	0
-0.765	0
-0.76	1
-0.755	1
-0.75	0
-0.745	0
-0.74	0
-0.735	1
-0.73	0
-0.725	1
-0.72	1
-0.715	1
-0.71	0
-0.705	0
-0.7	1
-0.695	0
-0.69	1
-0.685	1
-0.68	1
-0.675	0
-0.67	0
-0.665	0
-0.66	2
-0.655	0
-0.65	0
-0.645	0
-0.64	0
-0.635	0
-0.63	1
-0.625	0
-0.62	0
-0.615	0
-0.61	0
-0.605	0
-0.6	1
-0.595	0
-0.59	0
-0.585	0
-0.58	0
-0.575	0
-0.57	1
-0.565	0
-0.56	0
-0.555	0
-0.55	0
-0.545	1
-0.54	0
-0.535	0
-0.53	0
-0.525	0
-0.52	0
-0.515	1
-0.51	0
-0.505	0
-0.5	0
-0.495	0
-0.49	0
-0.485	1
-0.48	1
-0.475	0
-0.47	1
-0.465	0
-0.46	2
-0.455	0
-0.45	0
-0.445	0
-0.44	0
-0.435	1
-0.43	1
-0.425	0
-0.42	0
-0.415	0
-0.41	1
-0.405	0
-0.4	0
-0.395	0
-0.39	0
-0.385	1
-0.38	0
-0.375	0
-0.37	0
-0.365	0
-0.36	0
-0.355	0
-0.35	1
-0.345	0
-0.34	0
-0.335	0
-0.33	0
-0.325	0
-0.32	0
-0.315	0
-0.31	2
-0.305	0
-0.3	0
-0.295	1
-0.29	0
-0.285	0
-0.28	1
-0.275	0
-0.27	0
-0.265	0
-0.26	0
-0.255	1
-0.25	0
-0.245	1
-0.24	1
-0.235	0
-0.23	0
-0.225	0
-0.22	0
-0.215	1
-0.21	0
-0.205	1
-0.2	1
-0.195	0
-0.19	0
-0.185	1
-0.18	0
-0.175	0
-0.17	0
-0.165	0
-0.16	2
-0.155	0
-0.15	1
-0.145	1
-0.14	1
-0.135	0
-0.13	0
-0.125	0
-0.12	0
-0.115	0
-0.11	0
-0.105	1
-0.1	0
-0.095	0
-0.09	0
-0.085	0
-0.08	0
-0.075	0
-0.07	1
-0.065	0
-0.06	0
-0.055	1
-0.05	0
-0.045	0
-0.04	0
-0.035	0
-0.03	0
-0.025	0
-0.02	1
-0.015	1
-0.01	1
-0.005	1
0	0
0.005	0
0.01	0
0.015	0
0.02	0
0.025	0
0.03	0
0.035	1
0.04	0
0.045	0
0.05	0
0.055	0
0.06	1
0.065	0
0.07	0
0.075	0
0.08	0
0.085	0
0.09	0
0.095	0
0.1	0
0.105	2
0.11	0
0.115	0
0.12	1
0.125	1
0.13	0
0.135	0
0.14	0
0.145	0
0.15	0
0.155	0
0.16	0
0.165	1
0.17	0
0.175	0
0.18	1
0.185	0
0.19	0
0.195	2
0.2	1
0.205	1
0.21	0
0.215	0
0.22	1
0.225	2
0.23	0
0.235	0
0.24	2
0.245	0
0.25	0
0.255	0
0.26	0
0.265	1
0.27	2
0.275	0
0.28	1
0.285	1
0.29	0
0.295	0
0.3	0
0.305	0
0.31	0
0.315	0
0.32	1
0.325	0
0.33	2
0.335	0
0.34	0
0.345	0
0.35	1
0.355	0
0.36	0
0.365	1
0.37	0
0.375	0
0.38	1
0.385	0
0.39	1
0.395	1
0.4	1
0.405	1
0.41	0
0.415	1
0.42	1
0.425	0
0.43	0
0.435	0
0.44	0
0.445	0
0.45	0
0.455	0
0.46	0
0.465	0
0.47	0
0.475	0
0.48	0
0.485	0
0.49	1
0.495	0
0.5	0
0.505	0
0.51	0
0.515	0
0.52	1
0.525	0
0.53	0
0.535	0
0.54	0
0.545	0
0.55	1
0.555	1
0.56	0
0.565	0
0.57	0
0.575	0
0.58	0
0.585	0
0.59	0
0.595	0
0.6	0
0.605	3
0.61	0
0.615	0
0.62	1
0.625	1
0.63	0
0.635	0
0.64	1
0.645	0
0.65	1
0.655	0
0.66	1
0.665	0
0.67	0
0.675	1
0.68	0
0.685	0
0.69	0
0.695	0
0.7	1
0.705	0
0.71	1
0.715	0
0.72	0
0.725	0
0.73	1
0.735	0
0.74	1
0.745	1
0.75	0
0.755	0
0.76	0
0.765	0
0.77	1
0.775	0
0.78	0
0.785	0
0.79	1
0.795	1
0.8	0
0.805	0
0.81	0
0.815	0
0.82	0
0.825	0
0.83	0
0.835	1
0.84	0
0.845	0
0.85	0
0.855	0
0.86	0
0.865	1
0.87	1
0.875	0
0.88	0
0.885	0
0.89	0
0.895	1
0.9	0
0.905	0
0.91	1
0.915	0
0.92	0
0.925	0
0.93	1
0.935	0
0.94	0
0.945	0
0.95	0
0.955	0
0.96	0
0.965	1
0.97	0
0.975	0
0.98	0
0.985	0
0.99	0
0.995	0
1	2
1.005	1
1.01	1
1.015	0
1.02	0
1.025	0
1.03	0
1.035	0
1.04	1
1.045	0
1.05	0
1.055	1
1.06	1
1.065	0
1.07	0
1.075	0
1.08	1
1.085	1
1.09	0
1.095	0
1.1	0
1.105	0
1.11	0
1.115	1
1.12	0
1.125	1
1.13	1
1.135	1
1.14	0
1.145	0
1.15	0
1.155	1
1.16	0
1.165	0
1.17	0
1.175	0
1.18	0
1.185	0
1.19	0
1.195	1
1.2	0
1.205	1
1.21	0
1.215	0
1.22	2
1.225	0
1.23	0
1.235	0
1.24	1
1.245	0
1.25	2
1.255	1
1.26	1
1.265	1
1.27	1
1.275	0
1.28	0
1.285	0
1.29	0
1.295	0
1.3	0
1.305	2
1.31	0
1.315	0
1.32	0
1.325	0
1.33	1
1.335	0
1.34	0
1.345	0
1.35	0
1.355	0
1.36	0
1.365	0
1.37	1
1.375	0
1.38	1
1.385	1
1.39	0
1.395	0
1.4	0
1.405	0
1.41	0
1.415	0
1.42	0
1.425	0
1.43	0
1.435	1
1.44	0
1.445	0
1.45	0
1.455	1
1.46	0
1.465	0
1.47	0
1.475	0
1.48	0
1.485	0
1.49	0
1.495	1
1.5	0
1.505	0
1.51	0
1.515	0
1.52	0
1.525	0
1.53	0
1.535	0
1.54	0
1.545	0
1.55	0
1.555	0
1.56	0
1.565	0
1.57	0
1.575	0
1.58	0
1.585	0
1.59	0
1.595	0
1.6	0
1.605	0
1.61	0
1.615	2
1.62	0
1.625	1
1.63	1
1.635	1
1.64	0
1.645	0
1.65	0
1.655	1
1.66	0
1.665	0
1.67	1
1.675	0
1.68	0
1.685	0
1.69	0
1.695	0
1.7	1
1.705	1
1.71	0
1.715	0
1.72	1
1.725	0
1.73	0
1.735	0
1.74	0
1.745	0
1.75	1
1.755	0
1.76	0
1.765	0
1.77	0
1.775	0
1.78	0
1.785	0
1.79	1
1.795	0
1.8	0
1.805	0
1.81	0
1.815	0
1.82	0
1.825	0
1.83	0
1.835	0
1.84	1
1.845	0
1.85	0
1.855	0
1.86	0
1.865	0
1.87	0
1.875	0
1.88	0
1.885	0
1.89	0
1.895	1
1.9	1
1.905	0
1.91	1
1.915	0
1.92	0
1.925	0
1.93	0
1.935	1
1.94	0
1.945	1
1.95	1
1.955	0
1.96	0
1.965	0
1.97	0
1.975	0
1.98	0
1.985	0
1.99	0
1.995	1
2	0
2.005	1
2.01	1
2.015	0
2.02	0
2.025	0
2.03	1
2.035	0
2.04	0
2.045	0
2.05	2
2.055	0
2.06	0
2.065	0
2.07	0
2.075	0
2.08	0
2.085	0
2.09	0
2.095	0
2.1	0
2.105	0
2.11	1
2.115	0
2.12	0
2.125	0
2.13	0
2.135	0
2.14	1
2.145	0
2.15	1
2.155	0
2.16	1
2.165	0
2.17	0
2.175	0
2.18	0
2.185	0
2.19	0
2.195	0
2.2	0
2.205	2
2.21	0
2.215	2
2.22	0
2.225	1
2.23	0
2.235	0
2.24	0
2.245	0
2.25	0
2.255	0
2.26	1
2.265	0
2.27	0
2.275	0
2.28	0
2.285	0
2.29	1
2.295	0
2.3	0
2.305	0
2.31	0
2.315	0
2.32	0
2.325	0
2.33	0
2.335	0
2.34	0
2.345	0
2.35	0
2.355	0
2.36	0
2.365	1
2.37	0
2.375	0
2.38	0
2.385	0
2.39	0
2.395	0
2.4	0
2.405	0
2.41	0
2.415	0
2.42	0
2.425	0
2.43	0
2.435	0
2.44	1
2.445	0
2.45	0
2.455	0
2.46	0
2.465	1
2.47	0
2.475	0
2.48	0
2.485	0
2.49	0
2.495	0
2.5	0
2.505	0
2.51	0
2.515	0
2.52	0
2.525	0
2.53	0
2.535	0
2.54	0
2.545	0
2.55	0
2.555	1
2.56	0
2.565	0
2.57	1
2.575	0
2.58	0
2.585	0
2.59	1
2.595	0
2.6	0
2.605	0
2.61	0
2.615	0
2.62	0
2.625	0
2.63	0
2.635	0
2.64	0
2.645	0
2.65	0
2.655	1
2.66	0
2.665	0
2.67	0
2.675	0
2.68	0
2.685	1
2.69	0
2.695	0
2.7	0
2.705	0
2.71	0
2.715	0
2.72	0
2.725	1
2.73	0
2.735	0
2.74	0
2.745	0
2.75	0
2.755	1
2.76	0
2.765	1
2.77	0
2.775	0
2.78	0
2.785	0
2.79	0
2.795	0
2.8	0
2.805	0
2.81	0
2.815	1
2.82	0
2.825	0
2.83	0
2.835	0
2.84	0
2.845	1
2.85	0
2.855	0
2.86	0
2.865	0
2.87	0
2.875	0
2.88	0
2.885	0
2.89	1
2.895	0
2.9	1
2.905	0
2.91	0
2.915	0
2.92	0
2.925	0
2.93	0
2.935	1
2.94	0
2.945	0
2.95	0
2.955	0
2.96	0
2.965	0
2.97	0
2.975	0
2.98	0
2.985	0
2.99	1
2.995	0
3	0
3.005	0
3.01	0
3.015	0
3.02	0
3.025	0
3.03	1
3.035	0
3.04	1
3.045	0
3.05	0
3.055	0
3.06	1
3.065	0
3.07	0
3.075	1
3.08	0
3.085	0
3.09	0
3.095	0
3.1	0
3.105	0
3.11	0
3.115	0
3.12	2
3.125	1
3.13	0
3.135	1
3.14	1
3.145	0
3.15	0
3.155	0
3.16	0
3.165	0
3.17	0
3.175	0
3.18	0
3.185	0
3.19	0
3.195	0
3.2	0
3.205	1
3.21	0
3.215	0
3.22	0
3.225	0
3.23	0
3.235	0
3.24	0
3.245	0
3.25	0
3.255	0
3.26	1
3.265	1
3.27	1
3.275	0
3.28	0
3.285	0
3.29	1
3.295	0
3.3	1
3.305	0
3.31	1
3.315	1
3.32	2
3.325	0
3.33	0
3.335	1
3.34	2
3.345	1
3.35	1
3.355	0
3.36	1
3.365	0
3.37	0
3.375	0
3.38	0
3.385	0
3.39	0
3.395	0
3.4	0
3.405	0
3.41	0
3.415	0
3.42	1
3.425	0
3.43	0
3.435	0
3.44	0
3.445	0
3.45	1
3.455	1
3.46	0
3.465	0
3.47	0
3.475	0
3.48	0
3.485	0
3.49	1
3.495	0
3.5	0
3.505	0
3.51	0
3.515	0
3.52	0
3.525	0
3.53	1
3.535	0
3.54	0
3.545	0
3.55	0
3.555	1
3.56	0
3.565	0
3.57	0
3.575	0
3.58	0
3.585	1
3.59	0
3.595	0
3.6	2
3.605	0
3.61	0
3.615	1
3.62	0
3.625	1
3.63	0
3.635	0
3.64	0
3.645	1
3.65	2
3.655	0
3.66	0
3.665	0
3.67	0
3.675	1
3.68	0
3.685	0
3.69	1
3.695	1
3.7	0
3.705	1
3.71	0
3.715	0
3.72	0
3.725	0
3.73	0
3.735	0
3.74	0
3.745	0
3.75	0
3.755	0
3.76	0
3.765	0
3.77	0
3.775	0
3.78	0
3.785	0
3.79	0
3.795	0
3.8	0
3.805	0
3.81	0
3.815	0
3.82	0
3.825	0
3.83	0
3.835	0
3.84	0
3.845	0
3.85	0
3.855	0
3.86	1
3.865	0
3.87	0
3.875	0
3.88	0
3.885	0
3.89	0
3.895	0
3.9	1
3.905	0
3.91	0
3.915	0
3.92	0
3.925	0
3.93	0
3.935	1
3.94	0
3.945	1
3.95	0
3.955	1
3.96	0
3.965	1
3.97	0
3.975	0
3.98	0
3.985	0
3.99	0
3.995	1
4	0
4.005	0
4.01	0
4.015	0
4.02	0
4.025	0
4.03	0
4.035	0
4.04	0
4.045	0
4.05	0
4.055	0
4.06	0
4.065	0
4.07	0
4.075	0
4.08	1
4.085	0
4.09	0
4.095	0
4.1	0
4.105	0
4.11	1
4.115	0
4.12	0
4.125	0
4.13	0
4.135	0
4.14	0
4.145	1
4.15	0
4.155	0
4.16	1
4.165	0
4.17	0
4.175	0
4.18	0
4.185	1
4.19	1
4.195	0
4.2	0
4.205	0
4.21	0
4.215	0
4.22	0
4.225	0
4.23	0
4.235	0
4.24	0
4.245	0
4.25	0
4.255	0
4.26	0
4.265	0
4.27	0
4.275	0
4.28	0
4.285	0
4.29	0
4.295	0
4.3	0
4.305	0
4.31	1
4.315	0
4.32	0
4.325	0
4.33	0
4.335	0
4.34	0
4.345	0
4.35	0
4.355	1
4.36	0
4.365	0
4.37	0
4.375	0
4.38	0
4.385	0
4.39	0
4.395	0
4.4	0
4.405	1
4.41	0
4.415	1
4.42	1
4.425	0
4.43	0
4.435	1
4.44	1
4.445	1
4.45	0
4.455	0
4.46	0
4.465	0
4.47	0
4.475	0
4.48	0
4.485	0
4.49	0
4.495	0
4.5	0
4.505	0
4.51	0
4.515	0
4.52	0
4.525	0
4.53	0
4.535	0
4.54	0
4.545	0
4.55	0
4.555	0
4.56	0
4.565	0
4.57	0
4.575	0
4.58	0
4.585	0
4.59	0
4.595	0
4.6	0
4.605	1
4.61	0
4.615	1
4.62	0
4.625	0
4.63	0
4.635	0
4.64	0
4.645	0
4.65	0
4.655	0
4.66	0
4.665	0
4.67	0
4.675	0
4.68	1
4.685	0
4.69	1
4.695	0
4.7	0
4.705	0
4.71	0
4.715	0
4.72	0
4.725	0
4.73	0
4.735	0
4.74	0
4.745	0
4.75	0
4.755	0
4.76	1
4.765	0
4.77	0
4.775	0
4.78	0
4.785	0
4.79	0
4.795	0
4.8	0
4.805	0
4.81	0
4.815	0
4.82	0
4.825	0
4.83	0
4.835	0
4.84	0
4.845	0
4.85	1
4.855	0
4.86	1
4.865	0
4.87	0
4.875	0
4.88	1
4.885	0
4.89	1
4.895	0
4.9	0
4.905	1
4.91	2
4.915	0
4.92	0
4.925	0
4.93	1
4.935	0
4.94	0
4.945	0
4.95	0
4.955	0
4.96	0
4.965	0
4.97	0
4.975	0
4.98	0
4.985	0
4.99	0
[truncated: 3,832 more rows]

## Sheet: Fig 1e
Time (s)	Spike count				Time (s)	Sound-Running speed (cm/s)																																					Time (s)	Light-Running speed (cm/s)
	Sound	Light	Air puff		0	0	0.27507	0.000277	0.020776	0.245707	0.247646	0.009696	0.137673	0.000277	0.086704	0.007479	0.039889	0.019391	0	0	0	0.189031	0.046537	0.116067	0.008033	0.028532	0.084211	0.014405	0.019114	0.004432	0.018283	0	0	0.035734	0	0.032964	0.004986	0.131912	0	0.061939	0.031856		0	0.005817	0.004986	0.03518	0.045153	0.047923	0.106371
0.005	1	0	1		0.1	0	0.256787	0.000831	0.022161	0.2482	0.224654	0.007202	0.137119	0	0.079779	0.008033	0.043767	0.020499	0	0	0	0.190416	0.051247	0.109142	0.007756	0.030471	0.076177	0.022992	0.021053	0.004709	0.020277	0	0	0.036565	0	0.036842	0.005263	0.127203	0	0.061385	0.02964		0.1	0.006925	0.005263	0.033795	0.043491	0.049308	0.101662
0.01	0	1	0		0.2	0	0.238782	0.001662	0.023546	0.249308	0.202493	0.004709	0.136011	0	0.072022	0.008588	0.047646	0.021607	0	0	0	0.18964	0.055956	0.101662	0.007479	0.031856	0.068698	0.031579	0.0241	0.005263	0.022106	0	0	0.037396	0	0.04072	0.004986	0.122881	0	0.060056	0.027424		0.2	0.008033	0.004986	0.03241	0.041274	0.050416	0.09723
0.015	0	0	0		0.3	0	0.222438	0.00277	0.024931	0.250693	0.181164	0.00277	0.134903	0	0.065651	0.009142	0.051524	0.022715	0	0	0	0.188809	0.060665	0.094737	0.007202	0.032687	0.060942	0.041551	0.027147	0.006925	0.023989	0	0	0.038228	0	0.044598	0.004709	0.118615	0	0.058283	0.025208		0.3	0.009142	0.004709	0.031302	0.039058	0.051524	0.093352
0.02	0	0	2		0.4	0	0.208865	0.004155	0.026316	0.248477	0.161219	0.001662	0.133241	0	0.059557	0.009696	0.055402	0.023269	0	0	0	0.187479	0.06482	0.089474	0.006925	0.033518	0.053463	0.051524	0.030471	0.008588	0.02615	0	0	0.036288	0	0.048477	0.004432	0.11446	0	0.056178	0.022992		0.4	0.01025	0.004432	0.02964	0.036842	0.052078	0.089751
0.025	2	0	0		0.5	0	0.195568	0.00554	0.024931	0.241551	0.141274	0.000831	0.131579	0	0.054017	0.01025	0.05928	0.023823	0	0	0	0.187092	0.067313	0.085042	0.006648	0.034349	0.045984	0.061496	0.033795	0.010527	0.028421	0	0	0.034349	0	0.052355	0.004155	0.111025	0	0.053629	0.020776		0.5	0.011635	0.004155	0.027701	0.034626	0.051524	0.08615
0.03	0	2	1		0.6	0	0.182826	0.006925	0.023546	0.234349	0.121607	0.000277	0.129086	0	0.048477	0.01025	0.063158	0.023823	0	0	0.000277	0.185984	0.069806	0.079779	0.006371	0.03518	0.038781	0.072853	0.037119	0.013574	0.030693	0	0	0.03241	0	0.056233	0.003878	0.107258	0	0.050914	0.01856		0.6	0.01302	0.003878	0.026039	0.032687	0.050139	0.083103
0.035	0	0	0		0.7	0	0.169806	0.00831	0.022161	0.226316	0.103047	0	0.1241	0	0.042937	0.009696	0.067036	0.023546	0	0	0.000831	0.183934	0.070637	0.075624	0.006094	0.035457	0.03241	0.084211	0.03989	0.016621	0.03302	0	0	0.030471	0	0.060111	0.003601	0.103048	0	0.047701	0.016344		0.7	0.014959	0.003601	0.024931	0.030748	0.049031	0.080332
0.04	1	1	2		0.8	0	0.157341	0.009696	0.020776	0.217452	0.08615	0	0.117452	0	0.037673	0.009142	0.072299	0.023823	0.000277	0	0.001385	0.179502	0.07036	0.072022	0.006094	0.037119	0.026593	0.095014	0.042937	0.020776	0.035402	0	0	0.028532	0	0.063989	0.003324	0.099059	0	0.044599	0.014405		0.8	0.017175	0.003324	0.024377	0.029363	0.0482	0.075623
0.045	1	1	1		0.9	0.000277	0.145984	0.011358	0.019391	0.208033	0.070083	0	0.110249	0	0.032964	0.008588	0.077563	0.024654	0.000831	0	0.002216	0.173463	0.070083	0.069252	0.006094	0.038781	0.021884	0.107202	0.045984	0.024931	0.038006	0.001385	0.001385	0.026593	0	0.067867	0.003047	0.095734	0	0.041441	0.012466		0.9	0.019668	0.003047	0.023823	0.028255	0.047923	0.071191
0.05	1	0	1		1	0.000554	0.133241	0.01302	0.018006	0.197507	0.054848	0	0.103324	0	0.028255	0.008033	0.081441	0.026593	0.002216	0	0.003324	0.167646	0.069252	0.065928	0.006094	0.040166	0.018837	0.119391	0.049031	0.029363	0.040831	0.00277	0.00277	0.024654	0	0.071745	0.00277	0.093241	0	0.038061	0.010527		1	0.022161	0.00277	0.023269	0.027424	0.047369	0.067036
0.055	1	0	0		1.1	0.000831	0.119668	0.014682	0.016621	0.187812	0.040443	0	0.097784	0	0.023823	0.007479	0.082549	0.029086	0.004155	0	0.006094	0.161607	0.068421	0.061496	0.006094	0.040997	0.016344	0.131579	0.052078	0.034349	0.043823	0.004155	0.004155	0.022161	0	0.075623	0.002493	0.090748	0	0.034737	0.008588		1.1	0.024654	0.002493	0.022992	0.02687	0.047923	0.063158
0.06	0	0	0		1.2	0.001108	0.107479	0.016344	0.015236	0.178394	0.027701	0	0.092798	0	0.019668	0.006925	0.083657	0.031579	0.006094	0	0.009141	0.155125	0.067036	0.057341	0.006094	0.041274	0.013851	0.143767	0.055125	0.040166	0.046482	0.00554	0.00554	0.019945	0	0.076732	0.002216	0.087978	0	0.031468	0.006648		1.2	0.027147	0.002216	0.022715	0.025762	0.049031	0.060665
0.065	1	2	0		1.3	0.001385	0.096122	0.018006	0.013851	0.170083	0.01856	0	0.087258	0	0.015513	0.006371	0.081995	0.034349	0.00831	0	0.01302	0.148587	0.065651	0.052632	0.006094	0.041551	0.011912	0.155956	0.058172	0.046538	0.048754	0.006925	0.006925	0.017729	0	0.075069	0.001939	0.085596	0	0.0282	0.004986		1.3	0.02964	0.001939	0.022438	0.0241	0.051247	0.054848
0.07	4	1	1		1.4	0.001662	0.084488	0.019668	0.012466	0.162327	0.01302	0.000277	0.082549	0	0.012189	0.005817	0.080333	0.037396	0.011081	0	0.018006	0.141552	0.063712	0.0482	0.006094	0.040721	0.009972	0.168144	0.061219	0.05374	0.050416	0.00831	0.00831	0.015513	0	0.070637	0.001662	0.083546	0	0.024986	0.004155		1.4	0.031579	0.001662	0.022438	0.022438	0.054848	0.050693
0.075	2	0	0		1.5	0.001939	0.074515	0.02133	0.011081	0.153463	0.008588	0.000554	0.078393	0	0.009142	0.005263	0.078948	0.040721	0.013851	0	0.023269	0.134682	0.061773	0.043768	0.006094	0.03989	0.008033	0.180333	0.063712	0.061219	0.052133	0.009696	0.009696	0.013574	0	0.066482	0.001385	0.082438	0	0.021829	0.003324		1.5	0.033518	0.001385	0.022438	0.020776	0.059557	0.046814
0.08	0	0	0		1.6	0.002216	0.066759	0.022992	0.009696	0.14543	0.006371	0.000831	0.073961	0	0.006371	0.004709	0.077563	0.044599	0.016898	0	0.028809	0.127646	0.057064	0.039889	0.006094	0.039059	0.006371	0.192521	0.066205	0.068698	0.053906	0.011081	0.011081	0.011911	0	0.062327	0.001108	0.081662	0	0.018892	0.003047		1.6	0.035734	0.001108	0.022438	0.019391	0.065374	0.042936
0.085	0	1	1		1.7	0.002493	0.059834	0.024654	0.00831	0.13795	0.006925	0.001108	0.069806	0	0.003878	0.004155	0.076178	0.048754	0.020222	0	0.034349	0.121163	0.052632	0.036011	0.00554	0.038504	0.004986	0.201939	0.068698	0.076732	0.055679	0.012466	0.012466	0.010249	0	0.058172	0.000831	0.081551	0	0.016122	0.003047		1.7	0.036842	0.000831	0.021884	0.017729	0.070914	0.039612
0.09	2	1	1		1.8	0.00277	0.053463	0.026316	0.006925	0.130194	0.010527	0.001385	0.065374	0	0.002493	0.003601	0.074792	0.053186	0.023823	0	0.03989	0.114737	0.0482	0.03241	0.004986	0.03795	0.003601	0.207202	0.07036	0.085042	0.057341	0.013851	0.013851	0.008587	0	0.054017	0.000554	0.081718	0	0.013795	0.003047		1.8	0.037396	0.000554	0.021884	0.016067	0.077562	0.036842
0.095	0	1	0		1.9	0.003047	0.0482	0.027424	0.00554	0.122715	0.016344	0.001662	0.061219	0.000277	0.001385	0.003047	0.073407	0.057895	0.027424	0	0.04543	0.108366	0.043767	0.029363	0.004709	0.037396	0.002493	0.209695	0.071468	0.093629	0.058948	0.015236	0.015236	0.006925	0	0.049862	0.000277	0.082105	0	0.01169	0.003324		1.9	0.037673	0.000277	0.021607	0.014959	0.085596	0.036289
0.1	1	1	1		2	0.003324	0.04349	0.027978	0.004155	0.116067	0.023823	0.001939	0.057618	0.000554	0.000554	0.002493	0.072022	0.062604	0.031302	0	0.051247	0.102382	0.039335	0.027701	0.004986	0.036842	0.001662	0.206648	0.071746	0.102216	0.060499	0.016621	0.016621	0.00554	0	0.045707	0	0.08349	0	0.009806	0.003601		2	0.03795	0	0.020776	0.013851	0.09446	0.037119
0.105	0	0	0		2.1	0.003601	0.038781	0.027978	0.00277	0.109973	0.031856	0.002216	0.054571	0.000831	0.000277	0.001939	0.070637	0.06759	0.03518	0.001385	0.057341	0.097507	0.034903	0.026039	0.00554	0.036565	0.000831	0.203601	0.070915	0.11025	0.062327	0.018006	0.018006	0.004155	0	0.041551	0	0.085042	0	0.008588	0.003878		2.1	0.038227	0	0.019945	0.01302	0.104432	0.038504
0.11	2	1	2		2.2	0.003878	0.034349	0.027424	0.001385	0.103047	0.039889	0.002493	0.051524	0.001108	0	0.001385	0.069252	0.072576	0.039058	0.00277	0.064266	0.092521	0.030471	0.024377	0.006094	0.036565	0.000277	0.197784	0.070914	0.116067	0.064488	0.019391	0.019391	0.00277	0	0.037396	0	0.086981	0	0.007867	0.004155		2.2	0.038504	0	0.018837	0.012189	0.115236	0.040166
0.115	1	1	0		2.3	0.004155	0.029917	0.026316	0	0.098061	0.047369	0.00277	0.048754	0.001385	0	0.001108	0.069252	0.078116	0.042937	0.004155	0.071468	0.087757	0.026316	0.022161	0.006925	0.036565	0	0.191967	0.07036	0.121053	0.066648	0.020776	0.020776	0.00277	0	0.033241	0	0.089086	0	0.007369	0.004432		2.3	0.038781	0	0.018006	0.011358	0.126593	0.042105
0.12	0	0	0		2.4	0.004432	0.025762	0.025208	0	0.095014	0.055125	0.003047	0.045984	0.001662	0	0.000831	0.069252	0.083657	0.047369	0.00554	0.079502	0.081884	0.022992	0.019668	0.008033	0.036565	0	0.18615	0.069806	0.125762	0.068532	0.022161	0.022161	0.00277	0	0.029086	0	0.090803	0	0.007202	0.004709		2.4	0.038504	0	0.018006	0.010527	0.139336	0.044321
0.125	1	0	0		2.5	0.004709	0.021884	0.0241	0	0.09169	0.063435	0.003324	0.043213	0.001939	0	0.000831	0.069252	0.089474	0.052078	0.006925	0.087258	0.076288	0.019668	0.017729	0.009695	0.036565	0	0.177563	0.069529	0.128255	0.070582	0.023546	0.023546	0.00277	0	0.024931	0	0.09241	0	0.007202	0.004986		2.5	0.038227	0	0.018283	0.009696	0.152909	0.046538
0.13	0	0	0		2.6	0.004986	0.01856	0.022992	0	0.088089	0.071745	0.003601	0.041274	0.002216	0	0.001108	0.069252	0.095014	0.056787	0.00831	0.094737	0.070748	0.017175	0.01579	0.011635	0.036843	0	0.168975	0.06953	0.130748	0.072853	0.024931	0.024931	0.00277	0	0.020776	0	0.094792	0	0.007535	0.005263		2.6	0.037396	0	0.01856	0.008865	0.165928	0.048754
0.135	3	1	1		2.7	0.005263	0.014959	0.021884	0	0.085319	0.080056	0.003878	0.040166	0.002493	0	0.001385	0.066482	0.099169	0.061219	0.009858	0.10277	0.066039	0.015236	0.013851	0.013851	0.034349	0	0.160665	0.069529	0.131025	0.075402	0.026316	0.026316	0.00277	0	0.016621	0	0.097618	0	0.007923	0.004986		2.7	0.036011	0	0.019114	0.008033	0.179779	0.052355
0.14	1	2	1		2.8	0.004986	0.011912	0.020222	0	0.082549	0.088366	0.004155	0.039335	0.00277	0	0.001662	0.063712	0.102216	0.065097	0.011613	0.110249	0.061995	0.013296	0.011912	0.016067	0.031856	0	0.149585	0.069529	0.131302	0.077507	0.024931	0.024931	0.00277	0	0.012466	0	0.099778	0	0.008421	0.004709		2.8	0.034072	0	0.019668	0.007479	0.193629	0.055956
0.145	0	0	0		2.9	0.004709	0.009972	0.01856	0	0.08061	0.096953	0.004432	0.038781	0.003047	0	0.001939	0.059557	0.103047	0.067313	0.013637	0.117175	0.057618	0.011634	0.01025	0.018283	0.029086	0	0.138504	0.069529	0.131025	0.07928	0.023546	0.023546	0.00277	0	0.00831	0	0.101219	0	0.009031	0.004432		2.9	0.032133	0	0.020776	0.006925	0.208311	0.059557
0.15	0	0	0		3	0.004432	0.008587	0.017452	0	0.077563	0.105817	0.004709	0.038504	0.003601	0	0.002216	0.057064	0.10277	0.068421	0.01603	0.121053	0.053019	0.009972	0.009142	0.020499	0.026593	0	0.127424	0.069529	0.12964	0.08072	0.022161	0.022161	0.003047	0	0.004432	0	0.103103	0	0.009696	0.004155		3	0.030194	0	0.021884	0.006371	0.22133	0.063158
0.155	0	0	1		3.1	0.004155	0.007479	0.016344	0	0.073684	0.114682	0.004986	0.03795	0.004432	0	0.002493	0.054571	0.101662	0.069529	0.018953	0.124931	0.048532	0.008587	0.008033	0.022992	0.024377	0.000277	0.116344	0.069529	0.126593	0.082216	0.020776	0.020776	0.003324	0	0.001939	0	0.105208	0	0.01036	0.003878		3.1	0.028255	0	0.023269	0.006094	0.234072	0.066759
0.16	0	1	0		3.2	0.003878	0.006925	0.015513	0	0.069529	0.123823	0.005263	0.03795	0.00554	0	0.00277	0.053463	0.1	0.070083	0.022713	0.127701	0.043989	0.007202	0.007202	0.025485	0.022161	0.000554	0.105263	0.069806	0.122438	0.083546	0.019391	0.019391	0.003601	0	0.000831	0	0.106648	0	0.011081	0.003601		3.2	0.026316	0	0.024931	0.006094	0.244876	0.072022
0.165	0	0	0		3.3	0.003601	0.006648	0.014682	0	0.065374	0.132964	0.004986	0.03795	0.006925	0	0.003047	0.052355	0.097784	0.069529	0.022713	0.128532	0.039723	0.006094	0.006371	0.028255	0.020499	0.000831	0.09446	0.070083	0.116621	0.08482	0.018006	0.018006	0.003878	0	0.001108	0	0.107978	0	0.011801	0.003324		3.3	0.024654	0	0.026593	0.006371	0.254017	0.076731
0.17	0	1	1		3.4	0.003324	0.006648	0.013851	0	0.061496	0.142106	0.004709	0.037673	0.008588	0.000277	0.003324	0.052632	0.095014	0.068975	0.022713	0.129086	0.035347	0.004986	0.00554	0.031025	0.018837	0.001385	0.083934	0.070637	0.11025	0.085817	0.016621	0.016621	0.004155	0	0.001385	0	0.108809	0	0.012576	0.003047		3.4	0.022992	0	0.028255	0.006648	0.261496	0.080887
0.175	0	2	0		3.5	0.003047	0.006648	0.01302	0	0.057618	0.151247	0.004432	0.03795	0.01025	0.000554	0.003878	0.052909	0.091136	0.067867	0.022713	0.12964	0.031247	0.005263	0.004709	0.033795	0.017175	0.002493	0.073684	0.071192	0.103878	0.086316	0.015236	0.015236	0.004432	0	0.001662	0	0.109806	0	0.013407	0.00277		3.5	0.020776	0.001385	0.029917	0.006925	0.265928	0.085042
0.18	2	0	1		3.6	0.00277	0.006648	0.012189	0	0.054294	0.158172	0.004155	0.038781	0.012189	0.000831	0.004432	0.054571	0.086981	0.066482	0.025385	0.130471	0.027313	0.004986	0.003878	0.036842	0.015513	0.003878	0.066482	0.071745	0.096399	0.08687	0.013851	0.013851	0.004709	0	0.001939	0	0.110637	0	0.014238	0.002493		3.6	0.019114	0.00277	0.031856	0.007479	0.270083	0.088089
0.185	0	1	1		3.7	0.002493	0.006648	0.011358	0	0.051247	0.160111	0.003878	0.039612	0.014128	0.001108	0.004986	0.056233	0.082549	0.064543	0.02877	0.131579	0.023934	0.004709	0.003047	0.039889	0.013851	0.00554	0.05928	0.072853	0.088366	0.087424	0.012466	0.012466	0.004986	0	0.002216	0	0.111358	0.000277	0.015125	0.002216		3.7	0.017729	0.004155	0.034072	0.008033	0.273407	0.090028
0.19	2	0	0		3.8	0.002216	0.006648	0.010804	0	0.047923	0.157895	0.003601	0.039889	0.015513	0.001385	0.005817	0.057895	0.07784	0.062604	0.029147	0.133241	0.020665	0.004432	0.002216	0.04266	0.012189	0.007202	0.055125	0.072299	0.079779	0.087756	0.011081	0.011081	0.005263	0	0.002493	0	0.111247	0.000831	0.016067	0.001939		3.8	0.016067	0.00554	0.036011	0.008033	0.273961	0.090305
0.195	0	0	0		3.9	0.001939	0.006648	0.010527	0	0.044876	0.152355	0.003324	0.039612	0.016898	0.001662	0.006648	0.059557	0.07313	0.060111	0.029662	0.134626	0.017673	0.004155	0.001385	0.044876	0.010526	0.009696	0.05374	0.070914	0.071191	0.088588	0.009696	0.009696	0.004986	0	0.00277	0	0.11036	0.001385	0.017009	0.001939		3.9	0.014405	0.006925	0.038227	0.008033	0.273407	0.088366
0.2	1	0	0		4	0.001662	0.006648	0.010527	0	0.041829	0.145707	0.003047	0.038781	0.018283	0.001939	0.007479	0.061219	0.068144	0.057895	0.030405	0.135734	0.014737	0.003878	0.000831	0.046538	0.008864	0.01302	0.052632	0.069252	0.062881	0.089529	0.00831	0.00831	0.004709	0	0.003047	0	0.109363	0.001939	0.017396	0.001939		4	0.012743	0.00831	0.040443	0.00831	0.270914	0.086981
0.205	1	1	0		4.1	0.001385	0.006094	0.010804	0	0.039335	0.139058	0.00277	0.03795	0.019668	0.002216	0.00831	0.062881	0.063158	0.055679	0.030129	0.135458	0.011967	0.003601	0.000277	0.0482	0.007202	0.017729	0.053186	0.065928	0.055679	0.089585	0.006925	0.006925	0.004432	0	0.003324	0	0.107867	0.002493	0.01723	0.001939		4.1	0.011081	0.009696	0.042382	0.008587	0.267036	0.08615
0.21	0	1	1		4.2	0.001108	0.00554	0.011358	0	0.036842	0.132687	0.002493	0.037119	0.021053	0.002493	0.008587	0.061773	0.057895	0.054294	0.025397	0.134903	0.009308	0.003324	0	0.049585	0.00554	0.022715	0.054017	0.062881	0.049031	0.089031	0.00554	0.00554	0.004155	0	0.003601	0	0.106427	0.003047	0.016953	0.001939		4.2	0.009419	0.011081	0.044598	0.008864	0.262881	0.085873
0.215	1	1	2		4.3	0.000831	0.004986	0.011912	0	0.034626	0.125762	0.002216	0.036842	0.022438	0.00277	0.008864	0.060665	0.052632	0.052078	0	0.133241	0.007202	0.003047	0	0.050416	0.003878	0.027978	0.054848	0.059834	0.042106	0.088477	0.004432	0.004155	0.003878	0	0.003878	0	0.105263	0.003601	0.016455	0.001939		4.3	0.008033	0.012466	0.045983	0.009141	0.257064	0.08615
0.22	2	2	0		4.4	0.000831	0.004432	0.012466	0	0.032687	0.118283	0.001939	0.037673	0.023823	0.003047	0.009141	0.059557	0.047646	0.049862	0	0.132133	0.005263	0.00277	0	0.050139	0.002216	0.033518	0.057341	0.056233	0.036288	0.087923	0.003324	0.00277	0.003601	0	0.004155	0	0.104322	0.004432	0.015679	0.001939		4.4	0.006648	0.013851	0.047091	0.009695	0.249862	0.086981
0.225	3	0	0		4.5	0.000831	0.003878	0.01302	0	0.031302	0.110804	0.001662	0.038781	0.025208	0.003324	0.009418	0.058449	0.042937	0.047646	0	0.130748	0.003657	0.002493	0	0.049308	0.000554	0.039058	0.060111	0.052632	0.030471	0.086981	0.002216	0.001385	0.003324	0	0.004432	0	0.102438	0.005263	0.014792	0.001939		4.5	0.00554	0.015236	0.048754	0.010804	0.242937	0.088366
0.23	1	0	2		4.6	0.000831	0.003601	0.013574	0	0.029917	0.103324	0.001385	0.040443	0.026593	0.003601	0.009695	0.058726	0.039059	0.04543	0	0.128809	0.002604	0.002216	0	0.047923	0.000277	0.044599	0.062881	0.049031	0.025762	0.085374	0.001108	0	0.003047	0	0.004709	0	0.098892	0.006094	0.013906	0.002216		4.6	0.004709	0.016621	0.049862	0.012743	0.233518	0.090582
0.235	0	0	0		4.7	0.002216	0.003324	0.014405	0	0.029086	0.095845	0.001108	0.04266	0.027978	0.003878	0.009972	0.059003	0.035734	0.044322	0	0.128255	0.002105	0.001939	0	0.046538	0	0.050139	0.067313	0.045429	0.021053	0.083878	0.001385	0.001385	0.00277	0	0.004986	0	0.095457	0.006925	0.01302	0.002493		4.7	0.004155	0.018006	0.051247	0.014128	0.223269	0.095014
0.24	0	1	0		4.8	0.003878	0.003047	0.015236	0	0.028255	0.087812	0.000831	0.045153	0.029363	0.004155	0.010249	0.060665	0.033518	0.044045	0.01049	0.129363	0.002216	0.001662	0	0.045153	0	0.055679	0.071746	0.041828	0.016621	0.08266	0.001662	0.00277	0.002493	0	0.005263	0	0.092743	0.007756	0.012133	0.00277		4.8	0.003878	0.019391	0.051801	0.01579	0.212189	0.101662
0.245	0	0	0		4.9	0.005817	0.00277	0.014959	0	0.027978	0.079225	0.000554	0.048477	0.030194	0.004986	0.010526	0.061773	0.031856	0.045153	0.019139	0.13241	0.003047	0.001385	0	0.043767	0	0.061219	0.076178	0.038227	0.012743	0.081884	0.001939	0.00554	0.002216	0	0.004986	0	0.090416	0.008588	0.011136	0.003047		4.9	0.003601	0.020776	0.052632	0.017729	0.201108	0.109419
0.25	0	1	2		5	0.007756	0.002493	0.014682	0	0.028255	0.070637	0.000554	0.052078	0.030471	0.006648	0.010803	0.062881	0.030748	0.046538	0.040061	0.134903	0.004266	0.001108	0	0.041828	0	0.066205	0.08061	0.034626	0.009696	0.081219	0.002216	0.00831	0.006094	0	0.004709	0	0.088421	0.009696	0.010139	0.003324		5	0.003324	0.022161	0.053186	0.019668	0.189474	0.117729
0.255	2	1	0
0.26	3	0	1
0.265	2	0	0
0.27	2	0	0
0.275	1	2	1
0.28	0	0	0
0.285	2	2	0
0.29	0	1	0
0.295	0	0	0
0.3	1	0	0
0.305	0	1	1
0.31	2	1	2
0.315	0	0	0
0.32	2	3	1
0.325	1	0	1
0.33	2	2	1
0.335	0	0	0
0.34	0	0	0
0.345	2	1	1
0.35	1	0	1
0.355	0	0	4
0.36	0	1	0
0.365	1	0	0
0.37	1	0	1
0.375	1	1	2
0.38	1	3	1
0.385	1	3	0
0.39	0	1	0
0.395	1	1	0
0.4	1	0	0
0.405	0	2	0
0.41	0	0	0
0.415	0	2	0
0.42	0	1	2
0.425	2	2	1
0.43	0	0	0
0.435	0	4	1
0.44	3	0	3
0.445	2	0	0
0.45	0	1	0
0.455	1	0	0
0.46	0	3	1
0.465	2	2	0
0.47	2	1	1
0.475	0	0	0
0.48	0	2	1
0.485	1	2	0
0.49	1	1	0
0.495	0	0	0
0.5	3	0	3
0.505	1	1	0
0.51	1	0	0
0.515	0	0	0
0.52	2	2	0
0.525	0	0	0
0.53	2	1	0
0.535	1	0	1
0.54	1	1	0
0.545	1	0	1
0.55	2	0	2
0.555	1	1	0
0.56	0	1	1
0.565	1	2	1
0.57	0	0	0
0.575	0	0	1
0.58	1	0	0
0.585	0	1	0
0.59	1	0	1
0.595	2	2	0
0.6	2	1	1
0.605	0	3	0
0.61	1	0	1
0.615	4	0	0
0.62	0	2	0
0.625	1	1	0
0.63	1	0	0
0.635	2	0	0
0.64	0	2	0
0.645	2	1	1
0.65	1	1	1
0.655	3	1	1
0.66	1	1	0
0.665	0	0	0
0.67	0	1	1
0.675	1	0	3
0.68	2	2	1
0.685	0	0	0
0.69	1	1	0
0.695	4	0	2
0.7	1	0	1
0.705	0	1	0
0.71	1	1	0
0.715	2	1	1
0.72	0	0	0
0.725	0	2	0
0.73	1	2	2
0.735	1	1	0
0.74	0	1	0
0.745	2	2	0
0.75	0	0	0
0.755	0	0	1
0.76	2	1	1
0.765	0	1	2
0.77	1	1	1
0.775	1	2	2
0.78	2	2	0
0.785	1	0	1
0.79	1	1	2
0.795	2	0	1
0.8	0	1	0
0.805	0	1	1
0.81	1	3	0
0.815	0	1	0
0.82	0	0	0
0.825	0	0	1
0.83	0	0	2
0.835	1	0	0
0.84	0	0	0
0.845	1	1	1
0.85	1	0	1
0.855	0	1	0
0.86	0	1	0
0.865	1	1	0
0.87	2	0	0
0.875	0	1	1
0.88	0	0	0
0.885	1	1	1
0.89	0	2	1
0.895	3	0	0
0.9	4	2	3
0.905	1	0	0
0.91	0	0	1
0.915	1	0	0
0.92	1	0	0
0.925	0	1	1
0.93	1	0	0
0.935	2	4	0
0.94	0	2	1
0.945	0	0	0
0.95	0	1	2
0.955	0	0	0
0.96	0	1	0
0.965	1	1	1
0.97	1	2	2
0.975	3	0	0
0.98	2	0	0
0.985	1	0	1
0.99	2	1	1
0.995	0	0	1
1	1	0	0
1.005	2	0	0
1.01	0	0	1
1.015	1	1	0
1.02	0	1	0
1.025	1	0	0
1.03	1	2	1
1.035	1	1	1
1.04	0	1	0
1.045	2	1	0
1.05	1	0	0
1.055	4	0	1
1.06	1	2	0
1.065	2	0	2
1.07	2	3	2
1.075	2	2	1
1.08	2	1	2
1.085	0	0	0
1.09	0	0	0
1.095	0	1	1
1.1	1	1	1
1.105	1	0	1
1.11	0	2	2
1.115	0	5	1
1.12	1	1	0
1.125	0	1	0
1.13	1	0	1
1.135	1	1	0
1.14	1	2	2
1.145	0	1	0
1.15	1	0	1
1.155	0	2	1
1.16	0	1	0
1.165	0	2	1
1.17	1	1	1
1.175	0	1	0
1.18	0	0	2
1.185	1	0	1
1.19	2	1	2
1.195	0	0	2
1.2	0	1	0
1.205	0	0	0
1.21	0	1	1
1.215	0	1	0
1.22	0	2	0
1.225	0	4	0
1.23	2	2	1
1.235	1	0	2
1.24	1	1	0
1.245	0	0	0
1.25	2	2	1
1.255	1	1	3
1.26	2	1	1
1.265	0	1	0
1.27	1	2	1
1.275	0	1	0
1.28	0	0	0
1.285	1	1	0
1.29	0	1	0
1.295	1	0	0
1.3	3	2	0
1.305	0	2	0
1.31	0	0	0
1.315	1	0	5
1.32	1	3	1
1.325	1	0	0
1.33	1	0	0
1.335	1	0	1
1.34	0	0	1
1.345	0	0	0
1.35	3	2	1
1.355	1	0	0
1.36	1	1	1
1.365	1	0	1
1.37	1	1	0
1.375	1	1	0
1.38	1	1	1
1.385	1	1	1
1.39	3	1	1
1.395	2	0	0
1.4	1	1	1
1.405	1	1	0
1.41	3	0	2
1.415	5	1	0
1.42	1	0	0
1.425	1	1	1
1.43	1	2	2
1.435	1	1	0
1.44	0	1	0
1.445	0	0	0
1.45	0	0	0
1.455	1	1	0
1.46	3	3	2
1.465	0	0	0
1.47	1	1	0
1.475	0	2	1
1.48	1	1	0
1.485	3	0	2
1.49	1	0	1
1.495	0	0	0
1.5	1	0	0
1.505	2	1	0
1.51	2	0	0
1.515	1	1	1
1.52	0	0	0
1.525	0	1	0
1.53	2	0	1
1.535	0	0	1
1.54	1	0	0
1.545	1	2	0
1.55	1	0	1
1.555	0	1	0
1.56	2	1	0
1.565	2	0	1
1.57	3	1	0
1.575	1	0	0
1.58	3	3	1
1.585	1	1	0
1.59	0	1	1
1.595	1	1	0
1.6	2	1	0
1.605	1	0	0
1.61	0	1	0
1.615	0	0	1
1.62	1	0	2
1.625	1	2	0
1.63	1	0	0
1.635	0	1	0
1.64	0	0	1
1.645	0	1	1
1.65	0	0	0
1.655	3	0	0
1.66	1	0	1
1.665	1	0	0
1.67	1	0	2
1.675	1	0	0
1.68	1	0	2
1.685	2	1	0
1.69	0	1	2
1.695	0	1	1
1.7	0	1	0
1.705	1	0	0
1.71	1	0	0
1.715	1	0	1
1.72	2	1	1
1.725	1	0	0
1.73	1	1	0
1.735	2	0	0
1.74	2	1	1
1.745	0	1	0
1.75	0	1	2
1.755	3	2	0
1.76	1	0	1
1.765	0	2	0
1.77	1	0	0
1.775	0	1	1
1.78	2	1	2
1.785	5	1	0
1.79	1	2	0
1.795	0	0	1
1.8	2	1	0
1.805	1	3	0
1.81	0	4	0
1.815	1	0	0
1.82	1	0	0
1.825	0	2	2
1.83	1	3	0
1.835	0	0	1
1.84	1	3	0
1.845	0	1	1
1.85	0	3	1
1.855	1	1	0
1.86	0	1	0
1.865	2	1	1
1.87	0	1	0
1.875	1	2	1
1.88	1	1	1
1.885	2	0	0
1.89	3	0	2
1.895	0	0	1
1.9	0	1	0
1.905	2	2	2
1.91	1	0	1
1.915	2	0	0
1.92	2	0	0
1.925	0	0	1
1.93	1	0	1
1.935	2	0	1
1.94	1	0	0
1.945	0	0	1
1.95	2	1	1
1.955	2	0	0
1.96	0	1	1
1.965	2	0	0
1.97	0	0	1
1.975	2	1	0
1.98	1	1	0
1.985	0	0	2
1.99	2	1	0
1.995	1	1	0
2	0	0	0
2.005	0	0	1
2.01	0	1	0
2.015	0	0	1
2.02	0	3	0
2.025	2	0	0
2.03	1	2	1
2.035	0	2	0
2.04	1	0	2
2.045	0	3	0
2.05	0	1	1
2.055	0	0	1
2.06	0	0	1
2.065	0	0	0
2.07	0	1	1
2.075	1	1	0
2.08	0	1	0
2.085	0	0	0
2.09	1	3	1
2.095	0	1	1
2.1	0	0	0
2.105	1	0	1
2.11	0	0	0
2.115	2	0	0
2.12	2	4	0
2.125	1	1	0
2.13	2	0	0
2.135	3	1	1
2.14	1	0	0
2.145	0	0	2
2.15	2	4	0
2.155	1	1	1
2.16	1	1	2
2.165	0	0	0
2.17	0	1	1
2.175	1	1	0
2.18	1	0	0
2.185	2	0	1
2.19	1	0	1
2.195	2	2	3
2.2	0	1	0
2.205	2	1	1
2.21	0	0	1
2.215	2	2	0
2.22	3	1	1
2.225	0	1	2
2.23	0	1	1
2.235	1	2	0
2.24	1	2	0
2.245	0	1	0
2.25	1	0	1
2.255	0	0	1
2.26	1	3	0
2.265	2	0	0
2.27	0	0	0
2.275	0	1	0
2.28	1	0	0
2.285	1	2	0
2.29	0	2	0
2.295	0	0	1
2.3	1	0	0
2.305	1	0	1
2.31	1	1	0
2.315	2	2	0
2.32	2	0	0
2.325	1	0	0
2.33	4	0	1
2.335	3	0	0
2.34	1	3	0
2.345	0	3	1
2.35	1	0	1
2.355	0	0	0
2.36	0	2	0
2.365	2	0	0
2.37	1	2	2
2.375	4	0	0
2.38	1	0	1
2.385	2	1	2
2.39	0	0	1
2.395	0	1	0
2.4	1	0	3
2.405	2	1	0
2.41	0	0	1
2.415	2	2	0
2.42	0	1	1
2.425	1	4	1
2.43	0	1	0
2.435	1	1	0
2.44	1	1	0
2.445	0	1	0
2.45	1	0	0
2.455	0	4	0
2.46	1	2	2
2.465	2	1	1
2.47	1	0	0
2.475	0	3	0
2.48	1	2	0
2.485	1	1	1
2.49	2	0	0
2.495	2	0	1
2.5	1	0	3
2.505	1	2	1
2.51	2	0	1
2.515	1	3	0
2.52	2	2	0
2.525	1	3	2
2.53	2	2	1
2.535	1	1	1
2.54	0	0	3
2.545	2	0	0
2.55	0	1	3
2.555	1	0	0
2.56	2	0	0
2.565	1	1	0
2.57	0	2	0
2.575	1	1	1
2.58	0	0	0
2.585	1	0	0
2.59	2	0	1
2.595	2	2	0
2.6	0	1	1
2.605	1	1	1
2.61	0	1	0
2.615	0	0	0
2.62	1	0	2
2.625	0	0	1
2.63	2	3	0
2.635	1	1	1
2.64	0	2	0
2.645	0	2	1
2.65	4	0	0
2.655	0	2	0
2.66	0	0	2
2.665	2	1	0
2.67	0	1	1
2.675	1	0	0
2.68	1	1	0
2.685	0	0	1
2.69	0	0	1
2.695	0	1	2
2.7	1	0	2
2.705	0	0	1
2.71	1	1	1
2.715	1	0	0
2.72	1	0	0
2.725	2	0	1
2.73	0	0	1
2.735	0	2	1
2.74	0	3	0
2.745	0	0	1
2.75	1	2	1
2.755	1	3	1
2.76	1	1	1
2.765	1	1	1
2.77	0	0	1
2.775	2	0	2
2.78	1	3	0
2.785	0	1	1
2.79	1	1	2
2.795	1	1	0
2.8	1	0	2
2.805	0	1	2
2.81	0	0	0
2.815	1	0	1
2.82	2	2	1
2.825	1	0	1
2.83	0	0	2
2.835	1	0	0
2.84	2	0	0
2.845	2	1	0
2.85	0	0	0
2.855	0	0	0
2.86	0	1	2
2.865	0	0	0
2.87	0	2	0
2.875	1	2	0
2.88	2	0	0
2.885	0	1	1
2.89	2	1	0
2.895	0	0	1
2.9	1	1	0
2.905	1	0	0
2.91	3	0	1
2.915	0	0	0
2.92	0	0	0
2.925	0	1	2
2.93	3	0	1
2.935	0	2	0
2.94	0	2	0
2.945	3	1	0
2.95	0	1	1
2.955	1	0	0
2.96	0	1	1
2.965	0	0	0
2.97	0	1	1
2.975	1	1	0
2.98	0	1	1
2.985	1	0	2
2.99	2	2	0
2.995	1	0	1
3	2	1	0
3.005	0	0	1
3.01	1	1	1
3.015	1	1	1
3.02	4	1	0
3.025	0	1	0
3.03	0	0	0
3.035	2	0	0
3.04	1	1	0
3.045	0	0	0
3.05	1	0	0
3.055	1	0	0
3.06	0	0	1
3.065	0	0	0
3.07	0	2	0
3.075	0	2	0
3.08	0	1	2
3.085	1	6	1
3.09	2	1	0
3.095	0	0	0
3.1	1	1	0
3.105	1	3	1
3.11	1	0	1
3.115	1	0	2
3.12	0	1	0
3.125	1	2	0
3.13	2	0	0
3.135	0	0	0
3.14	1	2	1
3.145	0	1	1
3.15	2	1	0
3.155	2	0	2
3.16	1	1	1
3.165	1	1	2
3.17	0	0	1
3.175	0	1	1
3.18	1	1	0
3.185	2	1	1
3.19	1	0	0
3.195	3	1	0
3.2	4	0	1
3.205	0	0	0
3.21	2	0	2
3.215	1	0	0
3.22	1	1	0
3.225	2	1	0
3.23	1	0	1
3.235	0	0	1
3.24	1	0	0
3.245	1	0	1
3.25	1	0	0
3.255	2	0	0
3.26	2	0	1
3.265	3	0	1
3.27	0	0	3
3.275	0	0	0
3.28	1	0	1
3.285	2	0	0
3.29	0	0	2
3.295	0	0	0
3.3	0	0	0
3.305	2	1	0
3.31	0	0	1
3.315	0	1	0
3.32	0	1	0
3.325	1	1	0
3.33	1	1	0
3.335	0	2	3
3.34	1	1	1
3.345	2	2	3
3.35	1	0	1
3.355	0	0	0
3.36	0	0	0
3.365	1	1	0
3.37	0	0	1
3.375	0	1	1
3.38	0	1	1
3.385	2	2	1
3.39	1	1	0
3.395	2	0	2
3.4	2	1	0
3.405	2	1	1
3.41	2	2	1
3.415	2	1	0
3.42	1	0	1
3.425	0	0	0
3.43	1	0	0
3.435	1	1	2
3.44	0	1	0
3.445	2	0	0
3.45	1	0	0
3.455	1	2	1
3.46	0	0	1
3.465	0	1	0
3.47	2	0	0
3.475	2	0	1
3.48	3	1	0
3.485	1	2	0
3.49	0	0	1
3.495	3	2	0
3.5	0	1	0
3.505	3	0	0
3.51	0	1	0
3.515	1	0	0
3.52	0	1	1
3.525	1	3	1
3.53	1	1	2
3.535	0	3	1
3.54	1	0	0
3.545	0	0	0
3.55	1	1	1
3.555	0	1	0
3.56	1	1	1
3.565	0	0	1
3.57	1	1	0
3.575	1	3	0
3.58	0	0	1
3.585	1	0	1
3.59	0	0	0
3.595	0	0	1
3.6	1	0	1
3.605	2	1	1
3.61	0	0	0
3.615	3	2	0
3.62	1	2	0
3.625	2	0	0
3.63	0	1	0
3.635	2	0	1
3.64	0	2	0
3.645	2	2	0
3.65	1	0	0
3.655	0	0	0
3.66	2	2	1
3.665	0	0	0
3.67	0	1	1
3.675	0	0	1
3.68	1	0	2
3.685	1	2	0
3.69	0	0	1
3.695	2	2	0
3.7	5	0	0
3.705	0	0	0
3.71	0	1	2
3.715	4	1	0
3.72	1	4	0
3.725	3	0	0
3.73	0	1	1
3.735	0	0	1
3.74	0	0	0
3.745	0	2	2
3.75	0	0	1
3.755	1	1	0
3.76	1	1	0
3.765	0	1	1
3.77	2	1	0
3.775	0	2	1
3.78	1	0	1
3.785	1	0	0
3.79	0	0	1
3.795	1	0	0
3.8	0	0	1
3.805	0	2	1
3.81	3	1	0
3.815	3	0	1
3.82	0	1	1
3.825	2	2	2
3.83	2	1	0
3.835	0	2	0
3.84	1	1	1
3.845	2	0	0
3.85	0	3	1
3.855	0	0	0
3.86	0	0	1
3.865	2	1	1
3.87	2	1	1
3.875	1	0	1
3.88	1	0	0
3.885	1	1	1
3.89	2	0	1
3.895	2	2	0
3.9	1	2	0
3.905	1	0	1
3.91	1	0	0
3.915	0	0	2
3.92	1	2	1
3.925	1	1	1
3.93	1	0	1
3.935	1	1	2
3.94	0	2	0
3.945	2	3	0
3.95	0	4	0
3.955	0	1	0
3.96	1	1	0
3.965	0	1	2
3.97	0	0	1
3.975	2	0	2
3.98	2	1	0
3.985	1	2	0
3.99	1	0	1
3.995	2	0	1
4	2	2	0
4.005	1	1	1
4.01	1	0	2
4.015	1	1	0
4.02	0	2	1
4.025	2	1	0
4.03	1	1	0
4.035	1	0	1
4.04	1	3	1
4.045	1	0	1
4.05	0	0	0
4.055	2	1	0
4.06	1	0	3
4.065	1	0	1
4.07	1	0	0
4.075	0	1	0
4.08	2	1	0
4.085	3	2	1
4.09	0	1	1
4.095	0	0	0
4.1	2	2	0
4.105	0	2	0
4.11	0	0	1
4.115	0	0	1
4.12	1	0	0
4.125	1	0	0
4.13	0	2	0
4.135	0	0	1
4.14	0	1	0
4.145	1	2	0
4.15	1	0	1
4.155	2	1	0
4.16	1	1	0
4.165	2	0	0
4.17	1	1	0
4.175	2	0	1
4.18	0	2	1
4.185	1	2	0
4.19	0	0	1
4.195	1	0	0
4.2	2	2	1
4.205	2	0	1
4.21	0	0	0
4.215	0	0	1
4.22	0	1	0
4.225	0	1	0
4.23	2	2	1
4.235	0	1	1
4.24	0	0	0
4.245	0	0	0
4.25	2	1	0
4.255	1	2	0
4.26	1	0	2
4.265	0	2	0
4.27	0	0	0
4.275	2	1	0
4.28	1	0	0
4.285	0	0	1
4.29	1	0	1
4.295	1	3	3
4.3	0	2	0
4.305	1	0	0
4.31	1	1	0
4.315	2	1	1
4.32	2	0	1
4.325	0	0	1
4.33	1	2	1
4.335	1	2	1
4.34	0	0	0
4.345	3	1	0
4.35	3	0	0
4.355	2	0	0
4.36	1	2	0
4.365	0	2	0
4.37	2	0	1
4.375	0	0	1
4.38	0	0	1
4.385	0	0	0
4.39	1	1	1
4.395	2	0	0
4.4	0	0	0
4.405	1	0	0
4.41	5	1	2
4.415	1	0	0
4.42	2	1	1
4.425	0	1	0
4.43	2	0	0
4.435	2	0	0
4.44	0	0	0
4.445	0	2	1
4.45	1	1	2
4.455	0	0	0
4.46	2	1	1
4.465	2	0	0
4.47	2	0	3
4.475	1	0	3
4.48	0	0	0
4.485	2	3	1
4.49	1	0	1
4.495	1	0	1
4.5	0	0	1
4.505	0	0	1
4.51	0	0	0
4.515	2	1	0
4.52	0	0	0
4.525	0	0	0
4.53	1	2	0
4.535	0	0	0
4.54	2	0	2
4.545	0	1	2
4.55	1	0	0
4.555	1	1	0
4.56	0	1	0
4.565	1	2	0
4.57	3	1	0
4.575	0	0	0
4.58	1	3	3
4.585	1	0	0
4.59	0	0	0
4.595	1	1	1
4.6	2	0	1
4.605	0	1	0
4.61	3	1	0
4.615	1	0	0
4.62	1	2	0
4.625	1	0	1
4.63	1	2	1
4.635	0	1	1
4.64	0	2	1
4.645	1	0	0
4.65	0	0	1
4.655	0	1	0
4.66	0	1	0
4.665	0	1	0
4.67	1	1	0
4.675	2	1	2
4.68	1	2	3
4.685	1	0	1
4.69	0	0	1
4.695	0	1	2
4.7	1	1	0
4.705	1	1	1
4.71	0	2	1
4.715	0	1	0
4.72	2	1	0
4.725	2	0	1
4.73	0	1	0
4.735	2	0	1
4.74	0	1	1
4.745	1	0	1
4.75	0	0	0
4.755	1	0	1
4.76	0	0	0
4.765	0	0	1
4.77	1	0	0
4.775	1	0	1
4.78	1	1	0
4.785	1	0	1
4.79	0	1	0
4.795	1	0	3
4.8	0	3	1
4.805	0	0	2
4.81	1	1	1
4.815	0	2	0
4.82	0	1	1
4.825	2	2	1
4.83	1	2	0
4.835	0	2	0
4.84	0	2	2
4.845	2	0	1
4.85	0	1	1
4.855	2	1	2
4.86	1	0	1
4.865	0	0	0
4.87	0	3	1
4.875	1	0	0
4.88	1	0	1
4.885	0	1	1
4.89	0	0	0
4.895	1	0	3
4.9	1	0	1
4.905	2	0	0
4.91	1	1	0
4.915	0	1	1
4.92	0	1	1
4.925	0	0	1
4.93	0	2	0
4.935	1	1	1
4.94	3	0	0
4.945	4	0	2
4.95	0	0	2
4.955	0	2	0
4.96	0	0	0
4.965	3	1	0
4.97	1	2	0
4.975	0	1	0
4.98	0	2	1
4.985	1	2	0
4.99	0	1	1
4.995	1	1	0
5	1	1	1
		1	1
[truncated: 67 more columns]

## Sheet: Fig 1f
Time (s)	Spike count		Time (s)	Running speed (cm/s)
-10	0		-10	0	0.631111	0	0	0	0	0	0	0	0	1.18444	0	0	0.066667	0.088889	0	0	0	0	0.631111	0	0	0	0	0	0	0.088889	0	0.066667	0	0	0	0	0	0	1.18444
-9.995	0		-9.9	0	0.588889	0	0	0	0	0	0	0	0	0.935556	0	0	0.064445	0.08	0	0	0	0	0.588889	0	0	0	0	0	0	0.08	0	0.064445	0	0	0	0	0	0	0.935556
-9.99	0		-9.8	0	0.537778	0	0	0	0	0	0	0	0	0.762222	0	0	0.062222	0.071111	0	0	0	0	0.537778	0	0	0	0	0	0	0.071111	0	0.062222	0	0	0	0	0	0	0.762222
-9.985	0		-9.7	0	0.486667	0	0	0	0	0	0	0	0	0.648889	0	0	0.06	0.062222	0	0	0	0	0.486667	0	0	0	0	0	0	0.062222	0	0.06	0	0	0	0	0	0	0.648889
-9.98	0		-9.6	0	0.442222	0	0	0	0	0	0	0	0	0.557778	0	0	0.057778	0.055556	0	0	0	0	0.442222	0	0	0	0	0	0	0.055556	0	0.057778	0	0	0	0	0	0	0.557778
-9.975	0		-9.5	0	0.402222	0	0	0	0	0	0	0	0	0.468889	0	0	0.051111	0.048889	0	0	0	0	0.402222	0	0	0	0	0	0	0.048889	0	0.051111	0	0	0	0	0	0	0.468889
-9.97	0		-9.4	0	0.362222	0	0	0	0	0	0	0	0	0.384445	0	0	0.046667	0.042222	0	0	0	0	0.362222	0	0	0	0	0	0	0.042222	0	0.046667	0	0	0	0	0	0	0.384445
-9.965	0		-9.3	0	0.317778	0	0	0	0	0	0	0	0	0.315556	0	0	0.042222	0.035556	0	0	0	0	0.317778	0	0	0	0	0	0	0.035556	0	0.042222	0	0	0	0	0	0	0.315556
-9.96	0		-9.2	0	0.275556	0	0	0	0	0	0	0	0	0.246667	0	0	0.037778	0.028889	0	0	0	0	0.275556	0	0	0	0	0	0	0.028889	0	0.037778	0	0	0	0	0	0	0.246667
-9.955	0		-9.1	0	0.237778	0	0	0	0	0	0	0	0	0.193334	0	0	0.033334	0.022222	1.58667	0	0	0	0.237778	0	0	0	0	0	1.58667	0.022222	0	0.033334	0	0	0	0	0	0	0.193334
-9.95	0		-9	0	0.2	0	0	0	0	0	0	0	0	0.153334	0	0	0.028889	0.015556	1.59333	0	0	0	0.2	0	0	0	0	0	1.59333	0.015556	0	0.028889	0	0	0	0	0	0	0.153334
-9.945	0		-8.9	0	0.162222	0	0	0	0	0	0	0	0	0.12	0	0	0.024445	0.008889	1.59556	0	0	0	0.162222	0	0	0	0	0	1.59556	0.008889	0	0.024445	0	0	0	0	0	0	0.12
-9.94	0		-8.8	0	0.126667	0	0	0	0	0	0	0.124445	0	0.097778	0	0	0.022222	0.004445	1.57333	0	0	0	0.126667	0	0	0	0	0	1.57333	0.004445	0	0.022222	0	0	0	0.124445	0	0	0.097778
-9.935	0		-8.7	0	0.1	0	0	0	0	0	0	0.128889	0	0.082222	0	0	0.02	0.002222	1.55556	0	0	0	0.1	0	0	0	0	0	1.55556	0.002222	0	0.02	0	0	0	0.128889	0	0	0.082222
-9.93	0		-8.6	0	0.093334	0	0	0	0	0	0	0.133334	0	0.077778	0	0	0.017778	0	1.50889	0	0	0	0.093334	0	0	0	0	0	1.50889	0	0	0.017778	0	0	0	0.133334	0	0	0.077778
-9.925	0		-8.5	0	0.111111	0	0	0	0	0	0	0.137778	0	0.075556	0	0	0.017778	0	1.44222	0	0	0	0.111111	0	0	0	0	0	1.44222	0	0	0.017778	0	0	0	0.137778	0	0	0.075556
-9.92	0		-8.4	0	0.144445	0	0	0	0	0	0	0.142222	0	0.073334	0	0	0.017778	0	1.37111	0	0	0	0.144445	0	0	0	0	0	1.37111	0	0	0.017778	0	0	0	0.142222	0	0	0.073334
-9.915	0		-8.3	0	0.186667	0	0	0	0	0	0	0.146667	0	0.073334	0	0	0.017778	0	1.29333	0	0	0	0.186667	0	0	0	0	0	1.29333	0	0	0.017778	0	0	0	0.146667	0	0	0.073334
-9.91	0		-8.2	0	0.237778	0	0	0	0	0	0	0.146667	0	0.071111	0	0	0.017778	0	1.21111	0	0	0	0.237778	0	0	0	0	0	1.21111	0	0	0.017778	0	0	0	0.146667	0	0	0.071111
-9.905	0		-8.1	0	0.291111	0	0	0	0	0	0	0.142222	0	0.068889	0	0	0.017778	0	1.13111	0	0	0	0.291111	0	0	0	0	0	1.13111	0	0	0.017778	0	0	0	0.142222	0	0	0.068889
-9.9	0		-8	0	0.346667	0	0	0	0	0	0	0.137778	0	0.066667	0	0	0.02	0	1.05778	0	0	0	0.346667	0	0	0	0	0	1.05778	0	0	0.02	0	0	0	0.137778	0	0	0.066667
-9.895	0		-7.9	0	0.411111	0	0	0	0	0	0	0.133334	0	0.064445	0	0	0.022222	0	0.991111	0	0	0	0.411111	0	0	0	0	0	0.991111	0	0	0.022222	0	0	0	0.133334	0	0	0.064445
-9.89	0		-7.8	0	0.482222	0	0	0	0	0	0	0.128889	0	0.062222	0	0	0.024445	0	0.915556	0	0	0	0.482222	0	0	0	0	0	0.915556	0	0	0.024445	0	0	0	0.128889	0	0	0.062222
-9.885	0		-7.7	0	0.557778	0	0	0	0	0	0	0.12	0	0.062222	0	0	0.026667	0	0.831111	0	0	0	0.557778	0	0	0	0	0	0.831111	0	0	0.026667	0	0	0	0.12	0	0	0.062222
-9.88	0		-7.6	0	0.631111	0	0	0	0	0	0	0.106667	0	0.062222	0	0	0.028889	0	0.744445	0	0	0	0.631111	0	0	0	0	0	0.744445	0	0	0.028889	0	0	0	0.106667	0	0	0.062222
-9.875	0		-7.5	0	0.704445	0	0	0	0	0	0	0.1	0	0.064445	0	0	0.031111	0	0.648889	0	0	0	0.704445	0	0	0	0	0	0.648889	0	0	0.031111	0	0	0	0.1	0	0	0.064445
-9.87	0		-7.4	1.88444	0.777778	0	0	0	0	0	0	0.102222	0	0.066667	0	0	0.035556	0	0.555556	0	0	1.88444	0.777778	0	0	0	0	0	0.555556	0	0	0.035556	0	0	0	0.102222	0	0	0.066667
-9.865	0		-7.3	2.2	0.851111	0	0	0	0	0	0	0.108889	0	0.064445	0	0	0.035556	0.035556	0.486667	0	0	2.2	0.851111	0	0	0	0	0	0.486667	0.002222	0.033334	0.035556	0	0	0	0.108889	0	0	0.064445
-9.86	0		-7.2	2.52222	0.917778	0	0	0	0	0	0	0.117778	0	0.064445	0	0	0.035556	0.033334	0.426667	0	0	2.52222	0.917778	0	0	0	0	0	0.426667	0.004445	0.028889	0.035556	0	0	0	0.117778	0	0	0.064445
-9.855	1		-7.1	2.84667	0.955556	0	0	0	0	0	0	0.131111	0	0.064445	0	0	0.035556	0.033334	0.388889	0	0	2.84667	0.955556	0	0	0	0	0	0.388889	0.008889	0.024445	0.035556	0	0	0	0.131111	0	0	0.064445
-9.85	0		-7	3.17111	0.962222	0	0	0	0	0	0	0.144445	0	0.064445	0.002222	0	0.035556	0.035556	0.362222	0	0	3.17111	0.962222	0	0	0	0	0	0.362222	0.013334	0.022222	0.035556	0	0	0	0.144445	0.002222	0	0.064445
-9.845	0		-6.9	3.49556	0.953334	0	0.18	0	0	0	0	0.157778	0	0.064445	0.044445	0	0.035556	0.037778	0.344445	0	0	3.49556	0.953334	0	0	0	0.18	0	0.344445	0.017778	0.02	0.035556	0	0	0	0.197778	0.004445	0	0.064445
-9.84	0		-6.8	3.80222	0.942222	0	0.151111	0	0	0	0	0.173334	0	0.064445	0.046667	0.002222	0.035556	0.04	0.328889	0	0	3.80222	0.942222	0	0	0	0.151111	0	0.328889	0.022222	0.017778	0.035556	0	0.002222	0	0.213334	0.006667	0	0.064445
-9.835	0		-6.7	4.08222	0.917778	0	0.131111	0	0	0	0	0.191111	0	0.062222	0.046667	0.004445	0.035556	0.042222	0.315556	0	0	4.08222	0.917778	0	0	0	0.131111	0	0.315556	0.026667	0.015556	0.035556	0	0.004445	0	0.226667	0.011111	0	0.062222
-9.83	0		-6.6	4.25778	1.23333	0	0.113334	0	0	0	0	0.211111	0	0.062222	0.046667	0.006667	0.035556	0.044445	0.302222	0	0	4.25778	0.888889	0	0	0	0.113334	0	0.302222	0.031111	0.013334	0.035556	0	0.006667	0	0.242222	0.015556	0	0.062222
-9.825	0		-6.5	4.26445	1.16889	0	0.108889	0	0	0	0	0.231111	0	0.062222	0.046667	0.008889	0.035556	0.046667	0.284445	0	0	4.26445	0.855556	0	0	0	0.108889	0	0.284445	0.035556	0.011111	0.035556	0	0.008889	0	0.257778	0.02	0	0.062222
-9.82	0		-6.4	4.19556	1.1	0	0.108889	0	0	0	0	0.251111	0	0.12	0.048889	0.013334	0.035556	0.048889	0.262222	0	0	4.19556	0.808889	0	0	0	0.108889	0	0.262222	0.04	0.008889	0.035556	0	0.013334	0	0.275556	0.024445	0.057778	0.062222
-9.815	0		-6.3	4.06889	1.03333	0	0.117778	0	0	0.002222	0	0.271111	10.7822	0.128889	0.051111	0.017778	0.035556	0.051111	0.246667	0	0	4.06889	0.753334	0	0	0	0.117778	0	0.246667	0.044445	0.006667	0.035556	0.002222	0.017778	0	0.293333	0.028889	10.8489	0.062222
-9.81	0		-6.2	3.86222	0.973334	0	0.142222	0	0	0.004445	0	0.293334	10.7333	0.14	0.053334	0.022222	0.035556	0.053334	0.237778	0	0	3.86222	0.688889	0	0	0	0.142222	0	0.237778	0.048889	0.004445	0.035556	0.004445	0.022222	0	0.313334	0.033334	10.8111	0.062222
-9.805	0		-6.1	3.62445	0.926667	0	0.175556	0	0	0.006667	0	0.46	10.68	0.151111	0.055556	0.026667	0.035556	0.055556	0.233334	0	0	3.62445	0.622222	0	0	0	0.175556	0	0.233334	0.053334	0.002222	0.035556	0.006667	0.026667	0	0.335556	0.18	10.7689	0.062222
-9.8	0		-6	3.35333	0.882222	0	0.208889	0	0	0.008889	0	0.477778	10.6556	0.162222	0.057778	0.031111	0.035556	0.057778	0.233334	0	0	3.35333	0.555556	0	0	0	0.208889	0	0.233334	0.057778	0	0.035556	0.008889	0.031111	0	0.344445	0.191111	10.7556	0.062222
-9.795	0		-5.9	3.23333	0.848889	0	0.248889	0	0	0.011111	0	0.482222	10.6022	0.171111	0.06	0.035556	0.031111	0.062222	0.233334	0	0	3.05778	0.491111	0	0	0	0.248889	0	0.233334	0.062222	0	0.031111	0.011111	0.035556	0	0.34	0.202222	10.7111	0.062222
-9.79	0		-5.8	2.94	0.817778	0	0.293334	0	0	0.013334	0	0.477778	10.5067	0.184445	0.062222	0.04	0.028889	0.062222	0.228889	0.048889	0	2.75333	0.428889	0	0	0	0.342223	0	0.228889	0.062222	0	0.028889	0.013334	0.04	0	0.326667	0.213333	10.6267	0.064445
-9.785	0		-5.7	2.62889	0.793334	0	0.34	0	0	0.017778	0	0.473334	10.3844	0.193333	0.064445	0.044445	0.026667	0.062222	0.222222	0.055556	0	2.43556	0.368889	0	0	0	0.395556	0	0.222222	0.062222	0	0.026667	0.017778	0.044445	0	0.313334	0.224445	10.5156	0.062222
-9.78	0		-5.6	2.31111	0.78	0	0.388889	0	0	0.022222	0	0.46	10.2022	0.204445	0.066667	0.048889	0.024445	0.057778	0.215556	0.062222	0	2.11333	0.32	0	0	0	0.451111	0	0.215556	0.057778	0	0.024445	0.022222	0.048889	0	0.291111	0.235556	10.3467	0.06
-9.775	0		-5.5	1.99778	0.784445	0	0.437778	0	0	0.026667	0	0.446667	9.89111	0.211112	0.064445	0.053334	0.022222	0.053334	0.215556	0.068889	0	1.79333	0.288889	0	0	0	0.506667	0	0.215556	0.053334	0	0.022222	0.026667	0.053334	0	0.268889	0.242222	10.0444	0.057778
-9.77	0		-5.4	1.68667	0.788889	0	0.491111	0	0	0.031111	0	0.428889	9.41778	0.215556	0.062222	0.057778	0.02	0.048889	0.215556	0.075556	0	1.47333	0.262222	0	0	0	0.566667	0	0.215556	0.048889	0	0.02	0.031111	0.057778	0	0.246667	0.244445	9.57778	0.055556
-9.765	0		-5.3	1.38667	0.8	0	0.548889	0	0	0.084445	0	0.406667	23.0267	0.22	0.06	0.057778	0.017778	0.044445	0.22	0.082222	0	1.16222	0.233334	0	0	0	0.631111	0	0.22	0.044445	0	0.066667	0.035556	0.057778	0	0.22	0.246667	8.99556	14.2511
-9.76	0		-5.2	1.09778	0.84	0	0.875556	0	0	0.082222	0	0.384445	20.9556	0.226667	0.057778	0.057778	0.015556	0.04	0.224445	0.084445	0	0.866667	0.211111	0	0	0.264445	0.695556	0	0.224445	0.04	0	0.057778	0.04	0.057778	0	0.197778	0.244445	8.33333	12.8489
-9.755	0		-5.1	0.853334	0.895556	0	0.926667	0	0	0.08	0	0.36	18.8556	0.228889	0.055556	0.057778	0.013334	0.035556	0.228889	0.086667	0	0.62	0.191111	0	0	0.253334	0.76	0	0.228889	0.035556	0	0.048889	0.044445	0.057778	0	0.177778	0.237778	7.63111	11.4533
-9.75	0		-5	0.695556	0.953334	0	0.957778	0	0	0.08	0.026667	0.335556	16.7445	0.231111	0.053333	0.057778	0.011111	0.031111	0.235556	0.088889	0	0.457778	0.173334	0	0	0.244445	0.802223	0	0.235556	0.031111	0	0.042222	0.048889	0.057778	0.026667	0.157778	0.231111	6.9	10.0755
-9.745	0		-4.9	0.573334	1.02667	0	0.986667	0	0	0.08	0.026667	0.306667	14.6267	0.231111	0.051111	0.053334	0.008889	0.026667	0.244445	0.086667	0	0.335556	0.162222	0	0	0.24	0.833333	0	0.244445	0.026667	0	0.035556	0.053334	0.053334	0.026667	0.137778	0.22	6.16445	8.69333
-9.74	0		-4.8	0.484445	1.13333	0	1.01333	0	0	0.075556	0.026667	0.277778	12.5911	0.228889	0.048889	0.048889	0.006667	0.022222	0.253334	0.084445	0	0.244445	0.155556	0	0	0.242222	0.855556	0	0.253334	0.022222	0	0.028889	0.053334	0.048889	0.026667	0.117778	0.208889	5.46667	7.35333
-9.735	0		-4.7	0.44	1.27111	0	1.01556	0	0	0.073334	0.028889	0.248889	10.7267	0.226667	0.046667	0.044445	0.004445	0.017778	0.284445	0.077778	0	0.193334	0.153334	0	0	0.246667	0.846667	0.026667	0.257778	0.017778	0	0.024445	0.053334	0.044445	0.028889	0.097778	0.197778	4.85111	6.10222
-9.73	0		-4.6	0.406667	1.42222	0	1.00889	0	0	0.071112	0.031111	0.22	9.04	0.224445	0.044445	0.04	0.002222	0.013334	0.284445	0.071111	0.04	0.157778	0.153334	0	0.04	0.255556	0.824445	0.026667	0.257778	0.013334	0	0.02	0.053334	0.04	0.031111	0.077778	0.186667	4.29333	4.97111
-9.725	0		-4.5	0.384445	1.58	0	1.00889	0	0	0.068889	0.033334	0.195556	7.54	0.222222	0.042223	0.035556	0	0.008889	0.284445	0.064445	0.035556	0.135556	0.155556	0	0.035556	0.271111	0.802223	0.026667	0.257778	0.008889	0	0.015556	0.053334	0.035556	0.033334	0.064445	0.173334	3.77333	3.98889
-9.72	0		-4.4	0.377778	1.73111	0.542222	1	0	0	0.066667	0.037778	0.177778	6.23556	0.217778	0.04	0.031111	0	0.004445	0.282222	0.057778	0.031111	0.128889	0.153334	0	0.573333	0.286667	0.771112	0.026667	0.255556	0.004445	0	0.013334	0.053334	0.031111	0.037778	0.06	0.157778	3.31111	3.14222
-9.715	0		-4.3	0.373333	1.88889	0.468889	0.982223	0	0	0.064445	0.053334	0.166667	5.06	0.208889	0.037778	0.028889	0	0.002222	0.284445	0.051111	0.028889	0.126667	0.146667	0	0.497778	0.297778	0.735556	0.026667	0.257778	0.002222	0	0.011111	0.053334	0.028889	0.053334	0.062222	0.142222	2.88667	2.38222
-9.71	0		-4.2	0.38	2.06445	0.393334	0.957778	0.02	0	0.057778	0.075556	0.155556	3.99556	0.204445	0.035556	0.026667	0	0	0.286667	0.044445	0.026667	0.133334	0.137778	0	0.42	0.306667	0.695556	0.026667	0.28	0	0	0.008889	0.048889	0.026667	0.075556	0.064445	0.126667	2.48445	1.71556
-9.705	0		-4.1	0.391111	2.25778	0.32	0.926667	0.017778	0	0.051111	0.102222	0.146667	3.09556	0.195556	0.033333	0.024445	0	0	0.288889	0.037778	0.126667	0.144445	0.131111	0.102222	0.344445	0.313334	0.651112	0.026667	0.28	0	0	0.006667	0.044445	0.024445	0.102222	0.071111	0.108889	2.10889	1.18222
-9.7	0		-4	0.4	2.46	0.253334	0.904445	0.015556	0	0.044445	0.14	0.137778	2.41111	0.188889	0.033334	0.022222	0	0	0.286667	0.031111	0.12	0.153334	0.12	0.097778	0.275556	0.324445	0.611111	0.026667	0.275556	0	0	0.004445	0.04	0.022222	0.14	0.077778	0.093334	1.8	0.8
-9.695	0		-3.9	0.408889	2.68222	0.202222	0.875556	0.013334	0	0.037778	0.177778	0.131112	1.92667	0.18	0.033333	0.02	0.031111	0	0.28	0.024445	0.115556	0.162222	0.115556	0.095556	0.222222	0.335556	0.564445	0.026667	0.266667	0	0	0.002222	0.066667	0.02	0.177778	0.084445	0.08	1.56445	0.542222
-9.69	0		-3.8	0.415556	2.89111	0.155556	0.844445	0.011111	0	0.031111	0.22	0.126667	1.59556	0.171112	0.033334	0.02	0.035556	0	0.271111	0.017778	0.113334	0.171111	0.115556	0.093334	0.175556	0.346667	0.515556	0.026667	0.255556	0	0	0	0.066667	0.02	0.22	0.093334	0.066667	1.38667	0.38
-9.685	0		-3.7	0.431111	3.04667	2.70889	0.808889	0.008889	0	0.026667	0.264445	0.122222	1.36444	0.162222	0.031111	0.02	0.04	0	0.262222	0.013334	0.113334	0.175556	0.115556	2.68222	0.14	0.357778	0.464445	0.026667	0.244445	0	0	0	0.066667	0.02	0.264445	0.097778	0.055556	1.24444	0.282222
-9.68	0		-3.6	0.455556	3.15111	2.83333	0.773333	0.006667	0	0.022222	0.311111	0.115556	1.19333	0.155556	0.031111	0.02	0.046667	0	0.255556	0.277778	0.108889	0.182222	0.115556	2.81111	0.131111	0.635556	0.415556	0.026667	0.235556	0	0	0	0.068889	0.02	0.311111	0.1	0.046667	1.11778	0.231111
-9.675	0		-3.5	0.482222	3.25333	2.97556	0.746667	0.004445	0	0.017778	0.357778	0.108889	1.08667	0.148889	0.031111	0.02	0.053334	0	0.251111	0.264445	0.102222	0.191111	0.202222	2.93778	0.14	0.631111	0.38	0.026667	0.228889	0	0	0	0.071112	0.02	0.357778	0.102222	0.037778	1.02889	0.206667
-9.67	0		-3.4	0.508889	3.33111	3.10445	0.711111	0.002222	0	0.013334	0.406667	0.104445	1.01556	0.14	0.031111	0.022222	0.06	0	0.251111	0.251111	0.102222	0.195556	0.2	3.04667	0.16	0.615556	0.346667	0.028889	0.224444	0	0	0	0.073334	0.022222	0.406667	0.104445	0.031111	0.96	0.195556
-9.665	0		-3.3	0.533334	3.35111	3.16667	0.677778	0	0	0.011111	0.455556	0.1	0.971112	0.131111	0.031111	0.024445	0.068889	0	0.251111	0.235556	0.102223	0.195556	0.195556	3.07778	0.191111	0.593334	0.32	0.031111	0.22	0	0	0	0.08	0.024445	0.455556	0.106667	0.024445	0.913334	0.188889
-9.66	0		-3.2	0.553334	3.31111	3.12667	0.653334	0	0	0.008889	0.504445	0.095556	0.915556	0.122223	0.031111	0.028889	0.077778	0	0.255556	0.222222	0.102222	0.195556	0.191111	2.99778	0.231111	0.566667	0.308889	0.033334	0.222222	0	0	0	0.086667	0.026667	0.506667	0.108889	0.017778	0.853334	0.184445
-9.655	0		-3.1	0.575556	3.23778	3.06667	0.631111	0	0	0.006667	0.553334	0.091111	0.846667	0.115556	0.033333	0.033334	0.091111	0	0.257778	0.206667	0.104445	0.202222	0.188889	2.89778	0.273334	0.533333	0.304445	0.031111	0.226667	0	0	0.002222	0.095556	0.028889	0.557778	0.111111	0.013333	0.777778	0.184444
-9.65	0		-3	0.604445	3.15333	2.94222	0.604445	0	0	0.004445	0.62	0.088889	0.775556	0.122222	0.035556	0.037778	0.104445	0	0.264445	0.188889	0.108889	0.208889	0.184445	2.73333	0.317778	0.493334	0.3	0.028889	0.235556	0	0	0.004445	0.104445	0.048889	0.608889	0.113333	0.011111	0.702222	0.195556
-9.645	0		-2.9	0.637778	3.08	2.8	0.586667	0	0	0.002222	0.655556	0.091111	0.706667	0.148889	0.037778	0.042223	0.117778	0	0.273333	0.173334	0.113334	0.22	0.184445	2.54667	0.366667	0.46	0.3	0.026667	0.246667	0	0	0.006667	0.113333	0.048889	0.648889	0.111111	0.017778	0.631112	0.224445
-9.64	0		-2.8	0.671112	2.99333	2.65778	0.575556	0	0	0	0.668889	0.095556	0.646667	0.188889	0.04	0.042222	0.126667	0	0.277778	0.164444	0.113333	0.233334	0.186667	2.36	0.411111	0.433333	0.306667	0.024445	0.253334	0	0	0.008889	0.117778	0.044445	0.666667	0.104445	0.031111	0.566667	0.268889
-9.635	0		-2.7	0.706667	2.87778	2.52	0.562223	0	0	0	0.668889	0.1	0.588889	0.226667	0.042222	0.042223	0.135556	0	0.282223	0.153333	0.113334	0.251111	0.191112	2.17333	0.46	0.4	0.315556	0.024445	0.257778	0	0	0.011111	0.124445	0.04	0.671112	0.097778	0.044445	0.504444	0.311111
-9.63	0		-2.6	0.735556	2.74222	2.38222	0.566667	0	0	0	0.66	0.108889	0.533334	0.273334	0.044445	0.048889	0.144445	0	0.284445	0.146667	0.113333	0.264445	0.195556	1.98667	0.508889	0.384445	0.328889	0.024445	0.26	0	0	0.013334	0.131111	0.035556	0.673333	0.091111	0.062223	0.444445	0.362223
-9.625	0		-2.5	0.762222	2.58889	2.26667	0.566667	0	0	0	0.628889	0.12	0.475556	0.324445	0.048889	0.06	0.148889	0	0.288889	0.14	0.117778	0.275556	0.202223	1.82667	0.557778	0.373334	0.333334	0.024445	0.264445	0	0	0.015556	0.133334	0.031111	0.657778	0.088889	0.08	0.382223	0.417778
-9.62	0		-2.4	0.784445	2.40667	2.12889	0.575556	0	0	0	0.597778	0.14	0.417778	0.384445	0.053334	0.073333	0.153334	0	0.293334	0.137778	0.124444	0.288889	0.202222	1.64667	0.606667	0.371112	0.342222	0.024445	0.268889	0	0	0.017778	0.135556	0.026667	0.644445	0.095556	0.097778	0.326667	0.475556
-9.615	0		-2.3	0.804444	2.22	1.98667	0.582223	0	0	0	0.557778	0.18	0.364445	0.446667	0.057778	0.088889	0.153334	0	0.295556	0.14	0.131111	0.302222	0.197778	1.46667	0.651111	0.371112	0.351111	0.024445	0.271111	0	0	0.02	0.133334	0.022222	0.624445	0.122223	0.115556	0.273334	0.537778
-9.61	0		-2.2	0.804445	2.05111	1.85778	0.588889	0	0	0	0.513334	0.237778	0.317778	0.513334	0.064444	0.104445	0.153333	0	0.297778	0.144445	0.137778	0.32	0.195556	1.30889	0.686667	0.373333	0.36	0.024445	0.273334	0	0	0.022222	0.131111	0.017778	0.6	0.168889	0.133333	0.226667	0.604445
-9.605	0		-2.1	0.795556	1.90222	1.72889	0.593334	0	0	0	0.466667	0.306667	0.282222	0.582223	0.066667	0.12	0.148889	0	0.3	0.151111	0.148889	0.337778	0.193333	1.17778	0.7	0.38	0.364445	0.026667	0.273334	0	0	0.024445	0.124445	0.015556	0.571111	0.222222	0.151111	0.188889	0.675556
-9.6	0		-2	0.775556	1.74889	1.59556	0.597778	0	0	0	0.42	0.382222	0.253334	0.66	0.068889	0.135556	0.144445	0	0.297778	0.157778	0.16	0.351111	0.195556	1.05778	0.697778	0.388889	0.366667	0.028889	0.268889	0	0	0.026667	0.117778	0.013334	0.542222	0.282222	0.168889	0.155556	0.757778
-9.595	0		-1.9	0.753334	1.61333	1.46444	0.608889	0	0	0	0.368889	0.473334	0.233333	0.744445	0.071111	0.151111	0.14	0	0.293333	0.166667	0.166667	0.366667	0.197778	0.944445	0.686667	0.404445	0.371112	0.031111	0.262222	0	0	0.028889	0.111111	0.011111	0.508889	0.357778	0.186667	0.131111	0.846667
-9.59	0		-1.8	0.728889	1.51111	1.33111	0.617778	0	0	0	0.317778	0.577778	0.215556	0.826667	0.073333	0.166667	0.131111	0	0.288889	0.177778	0.173334	0.384445	0.2	0.842223	0.662223	0.424445	0.371111	0.033334	0.255556	0	0	0.031111	0.1	0.008889	0.475556	0.446667	0.204445	0.108889	0.933334
-9.585	0		-1.7	0.706667	1.44667	1.24889	0.633334	0	0	0	0.266667	0.686667	0.204445	0.908889	0.075556	0.177778	0.122223	0.006667	0.28	0.188889	0.18	0.402223	0.206667	0.795556	0.633333	0.446667	0.375556	0.035556	0.244445	0	0.006667	0.033334	0.088889	0.006667	0.437778	0.54	0.222223	0.097778	1.01556
-9.58	0		-1.6	0.684445	1.40222	1.18444	0.655556	0	0	0	0.217778	0.795556	0.206667	0.986667	0.073333	0.188889	0.108889	0.015556	0.275556	0.202223	0.184445	0.42	0.217778	0.768889	0.6	0.473334	0.384445	0.042222	0.233334	0	0.015556	0.031111	0.077778	0.006667	0.4	0.633333	0.235556	0.1	1.09333
-9.575	0		-1.5	0.651111	1.35556	1.15778	0.682222	0	0	0	0.168889	0.906667	0.208889	1.04	0.071111	0.202222	0.102222	0.026667	0.262223	0.217778	0.184444	0.424445	0.226667	0.782222	0.56	0.504445	0.395556	0.048889	0.213334	0	0.026667	0.035556	0.066667	0.006667	0.364445	0.728889	0.248889	0.106667	1.14222
-9.57	0		-1.4	0.602223	1.29111	1.13556	0.706667	0	0	0	0.126667	1.00889	0.211112	1.05778	0.068889	0.215556	0.097778	0.037778	0.248889	0.228889	0.184445	0.413334	0.231111	0.806667	0.513334	0.524444	0.411111	0.055556	0.193334	0	0.037778	0.042222	0.055556	0.006667	0.335556	0.828889	0.248889	0.113334	1.15556
-9.565	0		-1.3	0.551111	1.23333	1.12444	0.726667	0	0	0	0.095556	1.1	0.211111	1.05556	0.068889	0.231111	0.1	0.048889	0.237778	0.231111	0.186667	0.397778	0.235556	0.842222	0.468889	0.54	0.417778	0.062222	0.175556	0	0.048889	0.053334	0.046667	0.008889	0.317778	0.931111	0.237778	0.122222	1.14444
-9.56	0		-1.2	0.488889	1.17778	1.11111	0.751111	0	0	0	0.071111	1.19556	0.215556	1.05333	0.068889	0.246667	0.108889	0.06	0.224445	0.231111	0.188889	0.371111	0.242222	0.877778	0.422222	0.56	0.422222	0.064445	0.16	0	0.06	0.071111	0.037778	0.011111	0.306667	1.03778	0.226667	0.128889	1.14
-9.555	0		-1.1	0.433333	1.11556	1.09778	0.748889	0	0	0	0.051112	1.29111	0.228889	1.03778	0.071111	0.248889	0.12	0.071111	0.215556	0.226667	0.191111	0.348889	0.251112	0.913333	0.375556	0.553333	0.422223	0.066667	0.148889	0	0.071111	0.091111	0.028889	0.013334	0.286667	1.15111	0.211111	0.142222	1.12444
-9.55	0		-1	0.38	1.05556	1.07333	0.735556	0	0	0	0.042222	1.38222	0.244445	1.01333	0.068889	0.242222	0.135556	0.084445	0.213333	0.224444	0.188889	0.328889	0.264445	0.933334	0.328889	0.533333	0.426667	0.071111	0.142222	0	0.084445	0.113334	0.022222	0.015556	0.268889	1.25556	0.195556	0.157778	1.1
-9.545	0		-0.9	0.326667	1.00667	1.06	0.711111	0	0	0	0.033334	1.45556	0.262223	0.975556	0.073334	0.231111	0.153334	0.097778	0.222222	0.217778	0.182222	0.306667	0.284445	0.96	0.282222	0.504445	0.424445	0.075556	0.146667	0	0.097778	0.137778	0.015556	0.017778	0.246667	1.34222	0.186667	0.173334	1.06445
-9.54	0		-0.8	0.277778	0.966667	1.04889	0.688889	0	0.002222	0.002222	0.028889	1.49111	0.28	0.933334	0.093334	0.215556	0.173333	0.111111	0.235556	0.204445	0.175556	0.286667	0.306667	0.986667	0.237778	0.471111	0.422223	0.08	0.155556	0.002222	0.111111	0.164444	0.011111	0.02	0.224445	1.39111	0.193334	0.191111	1.02222
-9.535	0		-0.7	0.244445	0.933334	1.04222	0.662223	0	0.006667	0.004445	0.026667	1.5	0.306667	0.882222	0.124444	0.202222	0.193333	0.124445	0.257778	0.193333	0.168889	0.264445	0.328889	1.01333	0.197778	0.44	0.415556	0.084445	0.173334	0.006667	0.124445	0.191111	0.006667	0.022222	0.206667	1.41556	0.208889	0.208889	0.98
-9.53	0		-0.6	0.224445	0.911111	1.03556	0.64	0.002222	0.013334	0.013334	0.035556	1.51111	0.348889	0.826667	0.173334	0.193334	0.215556	0.142222	0.288889	0.182222	0.16	0.251112	0.36	1.02667	0.168889	0.411111	0.411111	0.084445	0.206667	0.015556	0.14	0.224445	0.004445	0.033334	0.195556	1.45556	0.228889	0.231111	0.944445
-9.525	0		-0.5	0.213334	0.906667	1.02222	0.615556	0.004445	0.022222	0.033334	0.057778	1.51556	0.397778	0.753334	0.224445	0.191111	0.24	0.166667	0.328889	0.173334	0.16	0.244445	0.393334	1.03778	0.144445	0.382223	0.406667	0.084445	0.248889	0.033333	0.155556	0.268889	0.004445	0.057778	0.191111	1.49111	0.248889	0.255556	0.895556
-9.52	0		-0.4	0.208889	0.937778	1.06444	0.597778	0.013334	0.046667	0.064444	0.086667	1.50222	0.455556	0.686667	0.297778	0.217778	0.275556	0.213333	0.377778	0.177778	0.186667	0.266667	0.437778	1.10667	0.144444	0.368889	0.406667	0.084445	0.306667	0.088889	0.171111	0.324444	0.015556	0.088889	0.215556	1.51333	0.286667	0.302222	0.84
-9.515	0		-0.3	0.215556	1	1.14667	0.595556	0.048889	0.08	0.117778	0.142223	1.49333	0.513334	0.642223	0.395556	0.291111	0.315556	0.3	0.442222	0.226667	0.255556	0.346667	0.5	1.23556	0.166667	0.373333	0.448889	0.086667	0.404445	0.177778	0.202222	0.397778	0.035556	0.142223	0.291111	1.52444	0.364445	0.366667	0.788889
-9.51	0		-0.2	0.251111	1.08445	1.27111	0.595556	0.862222	0.148889	0.228889	0.233334	1.52667	0.577778	0.644445	0.522222	0.451111	0.408889	0.446667	0.544445	0.353333	0.382223	0.506667	0.575556	1.42667	0.226667	0.397778	0.551111	0.822222	0.584445	0.333334	0.262222	0.548889	0.088889	0.244445	0.44	1.55111	0.497778	0.444445	0.777778
-9.505	0		-0.1	0.302222	1.18889	1.44	0.633334	0.962222	0.302222	0.424444	0.393333	1.63556	0.675556	0.733334	0.731112	0.724445	0.613333	0.74	0.735556	0.573334	0.568889	0.708889	0.662222	1.65556	0.353334	0.453334	0.753334	0.804445	0.893333	0.642222	0.4	0.824444	0.213333	0.417778	0.7	1.63333	0.733334	0.546667	0.862223
-9.5	0		0	0.406667	1.31778	1.76667	0.728889	1.19778	0.553334	0.744445	0.624445	1.84889	0.864445	0.975556	1.06222	1.13111	0.968889	1.26889	1.05556	0.875556	0.848889	0.937778	0.762223	1.96222	0.653334	0.577778	1.02667	0.884445	1.36889	1.18444	0.637778	1.26445	0.448889	0.693334	1.06222	1.80445	1.10667	0.748889	1.09111
-9.495	1		0.1	0.602222	1.47111	2.32222	0.877778	1.56222	2.99111	1.17333	0.917778	2.21111	1.20667	1.43556	1.56	1.73333	1.54222	2.07778	1.47778	1.25111	1.26445	1.19333	0.888889	2.35556	1.23111	0.804445	1.32445	1.03333	2.00667	1.97778	3.09111	1.88667	0.828889	1.13556	1.51556	2.12	1.65111	1.13333	1.50889
-9.49	0		0.2	0.88	1.63556	3.10889	1.15111	2.05778	6.31365	1.65556	1.32222	2.77333	1.75778	2.14	2.25778	2.56445	2.38667	3.15111	1.96667	1.70222	1.84	1.46667	1.05111	2.82	2.12889	1.17333	1.68	1.25778	2.76667	2.98889	6.47587	2.67556	1.36667	1.80667	2.08	2.64	2.39111	1.74222	2.15556
-9.485	0		0.3	1.26667	1.83111	4.15778	1.61778	2.66889	9.55226	2.17111	1.86222	3.56667	2.59111	3.06889	3.16889	3.57111	3.48667	4.49111	2.49778	2.25556	2.53111	1.79333	1.24445	3.35111	3.33778	1.70889	2.16445	1.53333	3.63333	4.22222	9.82114	3.58667	2.07111	2.68889	2.74444	3.38667	3.34889	2.60667	3.05333
-9.48	0		0.4	1.71111	2.06	5.43111	2.33333	3.40222	12.7703	2.78444	2.51556	4.59556	3.72667	4.22222	4.25111	4.72889	4.78222	6.07778	3.05333	2.93333	3.27111	2.18667	1.46444	3.89333	4.80889	2.42444	2.84222	1.82667	4.62889	5.69333	13.1547	4.63778	2.92889	3.72667	3.51778	4.32667	4.52	3.73111	4.21778
-9.475	0		0.5	2.26889	2.31111	6.92	3.34889	4.31556	15.8052	3.53778	3.26889	5.83556	5.06222	5.57556	5.48445	6.10222	6.26667	7.84222	3.62667	3.70889	4.08889	2.64222	1.7	4.45111	6.55778	3.31111	3.74667	2.16222	5.78	7.40889	16.2385	5.89111	3.91333	4.92889	4.44222	5.46889	5.85111	5.09778	5.54
-9.47	0		0.6	2.89111	2.58889	8.65111	4.70889	5.41778	18.7336	4.43111	4.10445	7.25778	6.52445	7.13778	6.84667	7.72	7.99778	9.81778	4.22222	4.58	5.01556	3.13778	1.94667	5.04667	8.62	4.41778	4.87111	2.52445	7.11556	9.39333	19.158	7.38	5.04889	6.31333	5.51111	6.80889	7.29556	6.7	6.96222
-9.465	0		0.7	3.59556	2.90444	10.5911	6.46667	6.72	21.5026	5.42445	4.99778	8.83778	8.17111	8.89778	8.32667	9.58445	9.98	12.0311	4.87333	5.60667	6.06889	3.69556	2.21556	5.64889	11.0111	5.82	6.25333	2.94889	8.64444	11.62	21.9137	9.05555	6.34889	7.87333	6.70889	8.32	8.84445	8.53333	8.53556
-9.46	0		0.8	4.37333	3.28222	12.7645	8.64444	8.15334	24.4759	6.50444	5.95111	10.5667	10.0311	10.8511	9.99111	11.72	12.1556	14.5644	5.59778	6.84889	7.27555	4.36444	2.52444	6.27333	13.7667	7.55333	7.94	3.39333	10.3578	14.1244	24.9159	10.8867	7.77334	9.64222	8.02889	9.99555	10.5622	10.5889	10.2933
-9.455	0		0.9	5.18445	3.74444	15.1822	11.24	9.69111	27.3782	7.62889	6.96444	12.46	12.0689	13.0556	11.8867	14.0956	14.5689	17.4533	6.40444	8.34445	8.62889	5.14222	2.88444	6.92889	16.8822	9.63111	9.95333	3.86889	12.2267	16.9289	27.9026	12.8444	9.35333	11.62	9.44	11.8333	12.5133	12.8733	12.2511
-9.45	0		1	6.11111	4.30889	17.8222	14.2533	11.3111	30.3848	8.74667	8.04222	14.5911	14.2711	15.5511	14.04	16.6689	17.2844	20.6289	7.30889	10.1044	10.06	6.04	3.32222	7.58	20.3022	12.08	12.2778	4.37111	14.2489	19.9733	31.0404	14.92	11.1111	13.7533	10.9578	13.8867	14.7445	15.3822	14.44
-9.445	0		1.1	7.19111	4.95333	20.6511	17.6711	12.9978	33.2099	9.92445	9.20667	16.9644	16.6733	18.2911	16.4	19.4067	20.3044	23.9844	8.30889	12.1089	11.5178	7.06	3.81556	8.20666	23.9622	14.8733	14.9067	4.92	16.3867	23.1933	34.001	17.1044	13.1244	16.0356	12.5778	16.1622	17.2022	18.1133	16.8511
-9.44	0		1.2	8.42667	5.70667	23.7756	21.4844	14.8044	35.8514	11.1933	10.4422	19.56	19.2533	21.2222	18.9333	22.2956	23.6178	27.4911	9.37556	14.2978	12.9867	8.14	4.34889	8.87111	27.8911	18.0133	17.7689	5.59333	18.5867	26.6289	36.7136	19.3556	15.4556	18.4911	14.2467	18.7156	19.7778	21.0445	19.4311
-9.435	0		1.3	9.67778	6.60222	27.06	25.6956	16.7511	38.3962	12.5422	11.8111	22.3222	21.9333	24.26	21.6156	25.3333	27.1356	31.1111	10.44	16.5867	14.4867	9.19556	4.91333	9.46667	32.08	21.4933	20.7889	6.42889	20.7622	30.2333	39.274	21.6156	18.0622	21.1689	15.9756	21.5133	22.4245	24.0978	22.0956
-9.43	0		1.4	11.0133	7.68445	30.4356	30.24	18.7156	40.64	13.9356	13.3067	25.1733	24.6756	27.3556	24.3933	28.4778	30.7645	34.7156	11.3778	18.94	16.0489	10.3178	5.53333	9.99778	36.4867	25.2911	23.8889	7.27111	22.8222	33.8045	41.5511	23.8667	20.8333	24.0733	17.7111	24.4733	25.0933	27.2622	24.7689
-9.425	0		1.5	12.3356	8.96667	33.74	35.0756	20.6133	42.5889	15.2511	14.9689	28.0645	27.4444	30.4222	27.2245	31.6356	34.4067	38.1667	12.1467	21.32	17.6022	11.5578	6.25333	10.4556	40.8867	29.26	27.1356	8.04667	24.7133	37.1822	43.5733	26.0578	23.6	27.1444	19.46	27.5245	27.7645	30.4533	27.4133
-9.42	0		1.6	13.6111	10.4267	36.8444	40.2133	22.4178	44.26	16.5133	16.8356	30.98	30.1644	33.3622	30.0156	34.68	37.9111	41.3311	12.8156	23.6644	19.0533	12.9822	7.03333	10.8933	45.0044	33.2889	30.5889	8.77778	26.4556	40.3356	45.2556	28.1667	26.2578	30.24	21.2756	30.5667	30.4289	33.5178	30.0089
-9.415	0		1.7	14.7867	12.1422	39.6245	45.5222	24.1333	45.7578	17.9022	18.82	33.7644	32.74	36.1022	32.66	37.5733	41.1222	44.22	13.4711	26	20.3733	14.4778	7.92667	11.2667	48.7311	37.3045	34.2178	9.44444	28.16	43.3733	46.6044	30.1556	28.8689	33.2511	23.1422	33.4422	32.9822	36.3489	32.4933
-9.41	0		1.8	15.8956	14.12	42.0378	50.8667	25.78	47.0578	19.4245	20.9289	36.2778	35.0022	38.6489	35.0911	40.4622	44.0222	46.8578	14.1889	28.3622	21.6844	16.0133	8.97556	11.6445	52.0778	41.3	37.9289	10.0778	29.8911	46.2711	47.6444	32.0733	31.3733	36.2244	25.1667	36.0844	35.2844	38.9022	34.7489
-9.405	0		1.9	17.0022	16.4067	44.0933	56.14	27.3356	48.1333	20.8822	23.2245	38.5378	36.8756	40.98	37.4378	43.42	46.7733	49.2956	15.0267	30.8067	23.1733	17.4778	10.2267	12.1267	55.14	45.2956	41.6511	10.7445	31.6178	48.9845	48.4444	33.9178	33.7378	39.2778	27.3667	38.6133	37.3622	41.16	36.6956
-9.4	0		2	18.0178	19.0156	45.9067	61.1867	28.6889	48.9644	22.16	25.7333	40.6022	38.5889	43.1444	39.7511	46.2244	49.4711	51.6778	15.9911	33.4089	24.6756	18.8533	11.6689	12.7333	57.8489	49.2644	45.3311	11.42	33.26	51.5245	49.1178	35.6267	36.0044	42.3445	29.6133	41.0156	39.3378	43.1222	38.6111
-9.395	0		2.1	19.0667	21.86	47.46	65.9156	29.8267	49.6067	23.3022	28.4911	42.5556	40.3	45.1556	42.0578	48.8156	51.9911	53.8956	17.0467	36.1756	26.1133	20.2178	13.2089	13.4333	60.14	53.1156	48.9756	12.14	34.7333	53.8045	49.6978	37.1289	38.1645	45.3711	31.9356	43.2978	41.3156	44.7711	40.6844
-9.39	0		2.2	20.0978	24.9178	48.7667	70.2044	30.7111	50.16	24.3889	31.5489	44.4422	41.8845	47.0556	44.4	51.2244	54.2644	55.9022	18.1178	38.9467	27.4622	21.5489	14.7978	14.2089	62.02	56.7067	52.4444	12.7956	36.0333	55.84	50.2222	38.4689	40.1844	48.3778	34.3956	45.5578	43.2844	46.1378	42.8022
-9.385	0		2.3	21.22	28.1378	49.7533	74.0111	31.4911	50.6378	25.4111	34.9	46.2244	43.2756	48.8845	46.6356	53.4356	56.36	57.5956	19.2089	41.5578	28.6711	22.8511	16.3978	14.96	63.4644	59.9489	55.62	13.5089	37.1911	57.6178	50.6156	39.6756	42.0956	51.3222	37.0133	47.78	45.08	47.2822	44.8778
-9.38	0		2.4	22.46	31.4956	50.3733	77.3022	32.2111	50.9844	26.4289	38.5156	47.8111	44.5089	50.4911	48.6467	55.5111	58.2711	58.9356	20.34	43.9267	29.7555	24.0556	18.0089	15.6578	64.4711	62.7511	58.4778	14.3	38.2511	59.1356	50.7844	40.8333	43.8667	54.1889	39.8378	49.8889	46.5689	48.1778	46.8222
-9.375	0		2.5	23.5445	34.9533	50.68	80.0378	32.8978	51.2022	27.5511	42.3822	49.1444	45.5844	51.8	50.4156	57.4756	59.9133	60.0067	21.4911	46.0089	30.8	25.0556	19.6311	16.3911	65.0889	64.96	61.0867	15.1778	39.2111	60.4644	50.7445	41.9756	45.4889	57.0378	42.82	51.8111	47.7489	48.8089	48.5756
-9.37	0		2.6	24.3845	38.3711	50.5733	82.1778	33.5467	51.2622	28.6067	46.4511	50.2111	46.4067	52.8756	52	59.3244	61.2489	60.9333	22.6089	47.82	31.8911	25.7511	21.22	17.0711	65.3933	66.5178	63.48	16.0933	40.0622	61.6156	50.58	43.1111	46.7445	59.8822	45.8933	53.5133	48.6978	49.14	50.1422
-9.365	0		2.7	25.0556	41.7022	49.94	83.7022	34.0222	51.1689	29.46	50.66	50.8978	46.9956	53.8089	53.4689	61.0111	62.3222	61.7622	23.6667	49.3956	33.0089	26.2156	22.8178	17.6111	65.3378	67.3978	65.7	16.92	40.7689	62.5489	50.3822	44.2733	47.5089	62.6222	49.0489	54.8822	49.4845	49.2045	51.6
-9.36	0		2.8	25.7956	45.0067	48.9489	84.6311	34.1911	50.9333	30	54.8778	51.2244	47.4956	54.6711	54.8267	62.4578	63.1245	62.4711	24.7111	50.7911	34.0867	26.5533	24.5667	18.1556	64.88	67.6311	67.7911	17.5	41.4022	63.2311	50.1733	45.3356	47.7889	65.12	52.2156	55.9133	50.1378	49.1311	53.0356
-9.355	0		2.9	26.44	48.2578	47.6489	84.9756	34.1867	50.6444	30.2222	59.0311	51.3	47.9356	55.3978	55.9556	63.6978	63.6556	63.0245	25.8156	52.0156	35.0622	26.6644	26.4622	18.6933	64.0178	67.2489	69.7422	17.9622	42.04	63.7733	49.8956	46.2045	47.6733	67.3333	55.3956	56.6889	50.5667	48.8822	54.4511
-9.35	0		3	27.1489	51.4356	46.02	84.7689	34.2178	50.3445	30.2378	63.0356	51.1778	48.2733	55.9511	56.8222	64.8067	63.9933	63.4356	26.9156	53.1778	35.9933	26.5645	28.4311	19.1467	62.8667	66.4622	71.4844	18.4533	42.68	64.2445	49.5356	46.86	47.3711	69.2711	58.5711	57.2644	50.7356	48.4356	55.7889
-9.345	0		3.1	27.9689	54.5956	44.16	83.9933	34.3489	50.0489	30.0533	66.8311	50.7889	48.4578	56.3711	57.4889	65.84	64.2489	63.8333	27.9333	54.4245	36.9622	26.1489	30.52	19.4644	61.6578	65.4222	72.9956	19.0133	43.2689	64.6445	49.2378	47.2911	47.0111	71.0089	61.6622	57.6422	50.6356	47.8845	56.9445
-9.34	0		3.2	28.9533	57.5111	42.2778	82.7156	34.5578	49.7622	29.5067	70.4711	50.26	48.5222	56.7422	58.0533	66.7889	64.5689	64.2289	28.8867	55.68	37.9333	25.6	32.5044	19.7378	60.4733	64.14	74.2556	19.7311	43.7133	64.8689	49.1222	47.6178	46.4578	72.5911	64.6689	57.9311	50.3822	47.3089	57.9556
-9.335	0		3.3	29.92	60.1022	40.4222	80.9956	34.6844	49.5711	28.6422	73.8689	49.74	48.62	57.0556	58.6556	67.5644	65.0333	64.6089	29.7844	56.7156	38.7622	24.8711	34.2511	19.8378	59.3467	62.4956	75.2156	20.5756	43.8933	64.9778	49.2022	47.8733	45.8022	73.9978	67.4356	58.2111	50.1844	46.7089	58.9667
-9.33	0		3.4	30.9644	62.4178	38.6867	78.9244	34.7156	49.46	27.6756	76.94	49.1622	48.8111	57.3333	59.1978	68.1244	65.4578	64.9333	30.6022	57.2844	39.2956	24.2	35.8244	19.7445	58.2378	60.4044	75.8045	21.5445	43.7733	65.0178	49.3756	48.0133	45.12	75.1289	69.9356	58.3289	50.0311	46.06	60.0844
-9.325	0		3.5	32.14	64.42	36.8778	76.64	34.8156	49.3445	26.76	79.6467	48.4689	48.9044	57.5622	59.6133	68.6533	65.6867	65.1044	31.3267	57.3489	39.7467	23.6778	37.2489	19.4467	57.1778	57.9245	76.0644	22.7178	43.4245	64.9333	49.5156	48.0422	44.4044	76.0245	72.2756	58.3178	49.7644	45.4267	61.04
-9.32	0		3.6	33.3045	66.2089	34.9245	74.1867	34.9222	49.1756	25.8533	81.9578	47.5911	48.7844	57.7022	59.7889	69.1889	65.8289	65.2867	32.0156	56.9889	40.1578	23.2267	38.68	18.9045	56.1778	55.1111	76.0644	24.0311	42.9067	64.8244	49.6378	48.0667	43.6156	76.7333	74.4133	58.1667	49.2133	44.8867	61.6
-9.315	0		3.7	34.3956	67.7	32.8867	71.6311	35.0156	48.9	24.9511	83.7933	46.4867	48.5778	57.66	59.6422	69.6822	66.0178	65.4667	32.7289	56.3911	40.6044	22.82	40.1089	18.2778	55.2133	52.0222	76	25.5222	42.2222	64.7133	49.6533	48.14	42.8289	77.2711	76.2044	57.7467	48.3822	44.42	61.8178
-9.31	0		3.8	35.1778	69.0133	30.8756	68.9667	34.9378	48.5622	24.14	85.0956	45.3156	48.3689	57.3578	59.3422	70.04	66.3067	65.5889	33.3556	55.7	41.1111	22.3089	41.6356	17.7533	54.2333	48.6978	75.9689	26.9689	41.3244	64.5156	49.6356	48.3133	42.1333	77.64	77.4956	57.1689	47.4889	43.9644	61.7622
-9.305	0		3.9	35.7267	70.1533	28.9467	66.1889	34.7067	48.2911	23.4133	85.8978	44.1933	48.1467	56.92	59.0067	70.2644	66.54	65.6422	33.8067	54.9933	41.6622	21.76	43.1956	17.3044	53.3045	45.2822	75.9	28.3022	40.2111	64.2	49.7333	48.4711	41.4822	77.8756	78.2867	56.5111	46.6889	43.5022	61.5645
-9.3	0		4	36.3845	71.0711	27.0911	63.3511	34.4044	48.1778	22.6756	86.1978	43.0511	47.9089	56.4067	58.6622	70.3956	66.6711	65.6378	34.0667	54.2933	42.2267	21.3845	44.6267	16.8089	52.5089	41.9956	75.6489	29.5156	38.9556	63.8178	49.9978	48.5111	40.8356	77.9911	78.6022	55.8067	45.9067	43.0378	61.2778
-9.295	0		4.1	37.2089	71.9689	25.4045	60.5333	34.0622	48.3178	22.0933	86.0356	41.8622	47.72	55.7733	58.2511	70.4222	66.7489	65.5733	34.2067	53.5111	42.7	21.3422	45.9956	16.3022	51.8022	38.9267	75.1178	30.5956	37.6733	63.4267	50.4644	48.4711	40.3711	77.9956	78.4622	55.0511	45.0622	42.58	60.9133
-9.29	0		4.2	38.04	72.8067	23.9422	57.7644	33.7756	48.6867	21.8422	85.5511	40.8356	47.5867	54.9956	57.6556	70.4445	66.7489	65.3622	34.2978	52.58	43.0933	21.6	47.22	15.8311	51.2045	36.1178	74.2267	31.5533	36.52	63.0022	51.0467	48.4333	40.1578	77.9756	78.02	54.2911	44.2	42.1222	60.46
-9.285	0		4.3	38.8022	73.4445	22.6467	55.0089	33.6289	49.2911	22.0578	84.7578	39.9911	47.4089	54.0333	56.9467	70.4822	66.7245	65.0045	34.3222	51.4756	43.4133	22.1289	48.1578	15.3289	50.7311	33.5133	72.9711	32.5089	35.4422	62.5645	51.7311	48.5756	40.2067	77.9511	77.2889	53.6022	43.3356	41.6111	59.8311
-9.28	0		4.4	39.6733	73.8156	21.5378	52.3089	33.5711	50.1156	22.7711	83.6844	39.2378	47.1156	52.9644	56.3822	70.5045	66.7644	64.58	34.2667	50.2333	43.7089	22.9778	48.7622	14.8533	50.3933	31.0711	71.4711	33.5022	34.3356	62.1022	52.5933	48.9845	40.5511	77.8911	76.2978	52.9711	42.6489	41.0778	59.0022
-9.275	0		4.5	40.4911	73.8822	20.7222	49.6778	33.3422	51.1178	23.92	82.36	38.5156	46.7533	51.9222	55.9889	70.5245	66.7978	64.1067	34.32	48.8267	43.9956	24	49.04	14.4933	50.2244	28.6711	69.8333	34.4533	33.2089	61.6111	53.6133	49.6356	41.0822	77.8222	75.0622	52.3845	42.12	40.5689	58.1067
-9.27	0		4.6	41.18	73.5578	20.1644	47.1311	32.8489	52.24	25.3845	80.8156	37.8933	46.3889	50.9289	55.7178	70.5356	66.7667	63.5533	34.5756	47.2422	44.2467	25.2133	48.9311	14.2511	50.16	26.2489	68.1244	35.28	32.1444	61.0933	54.7	50.4956	41.6556	77.7689	73.5822	51.9311	41.68	40.0867	57.2311
-9.265	0		4.7	41.7844	73.0089	19.7445	44.6489	32.1978	53.3956	27.1022	79.0933	37.3845	46.0245	49.8622	55.5356	70.5533	66.6445	62.9156	34.9289	45.6089	44.52	26.6044	48.6711	14.0911	50.1733	23.8689	66.3889	35.9245	31.2022	60.5711	55.74	51.4822	42.2644	77.7422	71.9044	51.6267	41.2933	39.6578	56.2289
-9.26	0		4.8	42.5067	72.32	19.4356	42.1933	31.68	54.5444	29.0378	77.2845	36.88	45.54	48.7244	55.3778	70.5667	66.4244	62.18	35.2556	44.18	44.8667	28.26	48.4378	14.1178	50.1844	21.6911	64.6822	36.4156	30.52	60.0311	56.6933	52.5578	42.9044	77.7267	70.1244	51.3933	40.8644	39.2933	54.9711
-9.255	0		4.9	43.1511	71.2689	19.1067	39.7133	31.3578	55.6889	31.0822	75.4178	36.3778	44.9	47.5311	55.1956	70.5733	66.2578	61.4022	35.46	43.1622	45.2578	29.9289	48.0111	14.2	50.1645	19.8022	63.0733	36.6489	30.1689	59.4644	57.6267	53.7689	43.5711	77.7733	68.2178	51.2378	40.3356	38.9845	53.4467
-9.25	0		5	43.5867	69.9044	18.8578	37.1911	31.08	56.8511	33.1133	73.48	35.8689	44.2511	46.2444	55.0333	70.6133	66.1645	60.5822	35.5222	42.4378	45.6756	31.4467	47.3845	14.3222	50.2111	18.1578	61.4711	36.4689	30.1333	58.9111	58.5222	54.9889	44.2889	77.9733	66.12	51.0933	39.8089	38.6867	51.8089
-9.245	0		5.1	43.8978	68.2667	18.8444	34.6356	30.8889	58.1156	35.0422	71.4733	35.3867	43.6733	44.8756	55.1	70.6267	66.0045	59.5622	35.3845	41.7956	46.1044	32.7933	46.5356	14.6	50.3489	16.7245	59.7067	35.9	30.3733	58.3467	59.3311	55.9911	45.0556	78.2978	63.8022	50.9889	39.4978	38.3333	50.2156
-9.24	0		5.2	44.3378	66.5356	18.9778	32.0333	30.8845	59.5289	36.7356	69.4978	35.0622	43.0622	43.4933	55.44	70.6022	65.68	58.4245	35.0578	41.0711	46.3911	34.0178	45.5667	14.88	50.4889	15.5067	57.5978	35.0689	30.8733	57.8244	60.1289	56.6756	45.74	78.6556	61.4445	51.0267	39.4756	37.88	48.6756
-9.235	0		5.3	45.0622	64.5333	19.1111	29.4489	31.1756	60.9845	38.1245	67.6844	34.7378	42.2933	42.1533	55.8978	70.6578	65.1356	57.2889	34.6667	40.2045	46.5911	35.1978	44.3045	15.0533	50.6489	14.5067	55.1467	34.18	31.6622	57.4156	60.8578	57.02	46.24	79.0444	59.2978	51.0111	39.6245	37.32	47.1267
-9.23	0		5.4	45.9044	62.28	19.2133	26.9733	31.7867	62.2911	39.1778	66.0333	34.3133	41.3733	40.8311	56.4022	70.7178	64.5733	56.1489	34.2889	39.1778	46.7311	36.3378	42.8622	15.2267	50.7178	13.6533	52.4978	33.3733	32.7022	57.0667	61.3733	57.1245	46.6267	79.4067	57.3445	50.8978	39.8178	36.7422	45.4622
-9.225	0		5.5	46.7289	59.8867	19.2533	24.6667	32.6289	63.3289	39.9333	64.5644	33.8533	40.32	39.5422	56.8445	70.7756	64.1044	55.0444	33.9445	38.08	46.8244	37.3467	41.5111	15.4689	50.6089	12.8978	49.8489	32.6978	33.8756	56.7045	61.6689	57.1511	46.8867	79.7111	55.6289	50.7289	39.9689	36.1778	43.6844
-9.22	0		5.6	47.5667	57.2889	19.1844	22.5244	33.6911	64.0622	40.3067	63.3778	33.4133	39.1444	38.3022	57.2889	70.8911	63.6844	53.9311	33.6089	37.1178	46.9178	38.0822	40.3045	15.7533	50.3489	12.2956	47.3467	32.2	35.1	56.2689	61.7244	57.0467	46.9444	79.9778	54.2911	50.6156	40.0867	35.6222	41.8244
-9.215	0		5.7	48.48	54.6156	19.0222	20.5311	34.8067	64.5222	40.1911	62.4022	32.8689	37.9178	37.0622	57.9467	70.96	63.26	52.8244	33.3156	36.4311	46.9644	38.5245	39.3045	16.0622	49.9245	11.8178	45.1444	31.84	36.2822	55.7533	61.5933	56.6645	46.7867	80.1378	53.2244	50.5911	40.2244	35.0956	39.8845
-9.21	0		5.8	49.3089	51.8467	18.7622	18.6889	35.9289	64.7644	39.5489	61.7267	32.2378	36.7489	35.8711	58.7067	70.9667	62.8378	51.8156	33.1689	36.08	46.9911	38.66	38.3422	16.4267	49.3267	11.4756	43.2933	31.6067	37.4911	55.2489	61.3311	55.9978	46.3889	80.1956	52.4978	50.5867	40.3578	34.6956	37.9245
-9.205	0		5.9	49.9222	49.1089	18.4311	16.9644	37.0533	64.7778	38.4022	61.3556	31.5845	35.6867	34.7711	59.3422	70.8622	62.3311	50.9667	33.2178	35.9889	46.9756	38.4667	37.4445	16.8556	48.5511	11.2756	41.6778	31.4733	38.7978	54.8156	60.9289	55.0356	45.6978	80.1667	52.0511	50.5822	40.3445	34.46	35.9978
-9.2	0		6	50.4445	46.5422	17.9889	15.32	38.2978	64.5556	36.8689	61.3267	30.9111	34.62	33.6889	59.8733	70.6645	61.8045	50.32	33.2778	36.0133	46.8333	38.1178	36.6778	17.2489	47.5733	11.2133	40.12	31.4111	40.1645	54.4933	60.3822	53.84	44.8333	80.0733	51.9178	50.5533	40.2311	34.3111	33.9978
-9.195	0		6.1	50.8111	44.26	17.4133	13.7645	39.5822	64.1844	35.1533	61.6556	30.1267	33.5622	32.5822	60.3289	70.4489	61.3378	49.9178	33.2267	36.02	46.4867	37.64	36.1044	17.4778	46.4222	11.2822	38.5022	31.3822	41.4267	54.3422	59.76	52.4911	44	79.92	52.1844	50.3845	40.0711	34.1556	31.9889
-9.19	0		6.2	51.0156	42.2933	16.7111	12.3489	40.8089	63.6978	33.4133	62.1978	29.1622	32.5689	31.5178	60.7222	70.1711	60.8778	49.7445	33.06	35.8911	45.9489	36.9667	35.6578	17.54	45.12	11.4467	36.7933	31.3689	42.5	54.3511	59.0911	50.94	43.3511	79.6889	52.68	50.0289	39.8556	33.8822	30.2045
-9.185	0		6.3	51.0089	40.5622	15.8622	11.1511	41.8778	62.9911	31.6733	62.88	28.1422	31.7333	30.5133	61.0022	69.7844	60.3222	49.6822	32.8111	35.5444	45.2956	36.0333	35.2022	17.42	43.7378	11.6533	35.0422	31.3956	43.2933	54.4156	58.2578	49.1645	42.8311	79.3911	53.2733	49.5044	39.64	33.5067	28.74
-9.18	0		6.4	50.8689	39.2667	15.0156	10.1933	42.7111	62.0444	29.9222	63.7644	27.1667	31.1111	29.6133	61.2244	69.2644	59.6133	49.5956	32.58	34.9733	44.62	34.9489	34.9245	17.3289	42.3067	11.8689	33.2978	31.5222	43.7689	54.4467	57.1933	47.1733	42.3622	79.0133	54.0156	48.8845	39.5067	33.1156	27.6089
-9.175	0		6.5	50.78	38.4044	14.1645	9.42	43.36	60.9622	28.1422	64.9533	26.3467	30.5622	28.8667	61.4333	68.4933	58.8667	49.5178	32.4356	34.3378	43.8244	33.8422	34.8445	17.24	40.7489	12.0711	31.6867	31.86	43.9356	54.4356	56.0444	45.1822	41.8267	78.4445	55.0022	48.2822	39.4978	32.6956	26.7333
-9.17	0		6.6	50.7422	37.8533	13.1822	8.82667	43.8933	59.7133	26.4022	66.4733	25.6889	29.9556	28.2578	61.5133	67.6022	58.2667	49.5778	32.4267	33.8511	42.9467	32.7889	34.8867	17.04	39.0889	12.2689	30.4089	32.4689	43.8511	54.3822	54.9089	43.4578	41.2111	77.72	56.3556	47.7267	39.4756	32.2267	25.9867
-9.165	0		6.7	50.5022	37.48	12.1333	8.42	44.2445	58.2822	24.8533	68.2822	25.0778	29.3133	27.7422	61.4089	66.6445	57.84	49.7733	32.5245	33.6444	42.0822	31.7844	35.0067	16.7756	37.44	12.4689	29.5956	33.2311	43.5378	54.2022	53.8533	42.0844	40.6089	76.9445	57.9822	47.1533	39.3333	31.7222	25.3333
-9.16	0		6.8	50.0889	37.2867	11.1244	8.17555	44.3933	56.7644	23.5111	70.3156	24.5356	28.7222	27.2933	61.18	65.5578	57.54	49.9867	32.6222	33.7489	41.1178	30.9045	35.2622	16.4311	35.8111	12.7178	29.2067	34.0311	42.9845	53.8533	52.8978	41.0178	40.0333	76.12	59.7533	46.6267	39.0889	31.1844	24.8311
-9.155	0		6.9	49.7067	37.2911	10.1689	8.05556	44.2111	55.32	22.38	72.5333	24.1044	28.2245	26.8911	60.8644	64.3556	57.2445	50.1778	32.6422	34.1178	40.0156	30.1911	35.62	15.9245	34.26	13.08	29.0933	34.64	42.2133	53.4422	52.0556	40.1778	39.4467	75.2644	61.6245	46.1978	38.7711	30.5467	24.5689
-9.15	0		7	49.3156	37.4333	9.27555	7.96667	43.6156	53.9489	21.4333	74.9022	23.78	27.8622	26.4667	60.6133	63.0111	56.8889	50.2467	32.62	34.5489	38.7956	29.6022	35.8933	15.2756	32.7956	13.4822	29.0333	34.9578	41.2778	52.9511	51.2444	39.42	38.9022	74.3778	63.5356	45.8556	38.5378	29.8089	24.52
-9.145	0		7.1	48.7356	37.7244	8.50222	7.85111	42.6022	52.6133	20.7156	77.2445	23.5556	27.6489	26.0244	60.3756	61.4644	56.5	50.2778	32.6089	34.8133	37.4489	29.14	36.0067	14.6133	31.3378	13.7911	28.8733	35.0844	40.1267	52.4267	50.4644	38.7333	38.4822	73.3778	65.3311	45.4356	38.4956	29.0267	24.6467
-9.14	0		7.2	47.9289	38.0578	7.82222	7.71111	41.4022	51.3533	20.2622	79.4733	23.4844	27.5622	25.6422	59.9245	59.76	56.1622	50.3822	32.5511	34.82	36.0422	28.7556	35.9378	13.9689	29.8956	13.9956	28.5356	35.1889	38.7644	52.0044	49.7311	38.1689	38.2556	72.2956	66.9378	44.8667	38.5422	28.2133	24.9911
-9.135	0		7.3	47.1156	38.4889	7.24667	7.61556	40.1178	50.1689	20.0533	81.5289	23.5133	27.5178	25.3222	59.3156	57.9333	55.8489	50.4756	32.34	34.5467	34.6178	28.4444	35.8956	13.32	28.5445	14.1689	27.9933	35.3022	37.1556	51.6156	49.0289	37.6267	38.2756	71.2089	68.2533	44.1489	38.68	27.2733	25.5667
-9.13	0		7.4	46.4289	38.8556	6.70667	7.55333	38.8178	49.1489	20.0156	83.4	23.5822	27.4756	25.0089	58.6822	56.0844	55.5978	50.4489	31.9444	34.1133	33.1689	28.3178	35.8289	12.5733	27.3022	14.3378	27.3289	35.4644	35.2978	51.1778	48.42	37.0822	38.5311	70.1867	69.2978	43.2489	39.0156	26.1533	26.3311
-9.125	0		7.5	45.7933	38.9889	6.19333	7.52	37.5711	48.3689	20.0578	84.9844	23.7156	27.4756	24.7022	58.0044	54.2178	55.3889	50.2244	31.4622	33.7422	31.7422	28.2445	35.6689	11.7556	26.18	14.5111	26.7511	35.7644	33.2689	50.6778	47.9156	36.5489	38.8978	69.2245	69.9778	42.1844	39.5356	24.9022	27.2756
-9.12	0		7.6	45.3867	38.8644	5.74444	7.50222	36.6267	47.7978	20.1067	86.1822	23.9933	27.4667	24.4089	57.3244	52.2822	55.1978	49.7067	30.9667	33.5422	30.4933	28.1978	35.4422	11.0845	25.1533	14.6556	26.3889	36.2733	31.32	50.0956	47.4089	36.0556	39.2489	68.2889	70.1756	41.0867	40.2311	23.6044	28.2711
-9.115	0		7.7	45.2178	38.4978	5.38667	7.45111	35.9289	47.4289	20.0845	87.0733	24.4711	27.3222	24.1756	56.6556	50.3133	55.04	48.9267	30.4356	33.5178	29.4178	28.2178	35.1467	10.6044	24.2	14.7022	26.2667	36.8244	29.54	49.4644	46.8911	35.6933	39.4311	67.3711	70.0156	40.0333	41.0933	22.3222	29.1756
-9.11	0		7.8	45.2622	38.04	5.14667	7.36	35.5511	47.3822	19.9222	87.7133	25.0867	27.0178	24.0267	55.9533	48.3489	54.9667	48.0844	29.86	33.6044	28.38	28.3667	34.8689	10.2622	23.2645	14.6667	26.2978	37.4156	27.9956	48.8689	46.5978	35.4733	39.4156	66.4356	69.6267	39.0578	41.9822	21.0711	29.9733
-9.105	0		7.9	45.4267	37.3422	4.93778	7.22	35.62	47.7422	19.6733	88.1089	25.8578	26.5889	23.8467	55.2	46.42	54.9867	47.3333	29.1933	33.7267	27.3156	28.6289	34.44	9.91556	22.3378	14.5845	26.3622	38.0867	26.7267	48.4622	46.6133	35.4	39.26	65.4889	69.04	38.1578	42.9	19.8556	30.58
-9.1	0		8	45.5444	36.3911	4.72222	7.10889	36.0778	48.3978	19.4244	88.2044	26.7111	26.2111	23.5533	54.3822	44.6222	54.9911	46.6822	28.3933	33.7889	26.3244	28.9222	33.8533	9.61333	21.4333	14.5511	26.3467	38.8045	25.6667	48.2556	46.8244	35.3467	39.0689	64.6244	68.2022	37.2778	43.8156	18.7467	31.0178
-9.095	0		8.1	45.58	35.2911	4.54444	6.99556	36.86	49.2556	19.2733	87.9089	27.5867	26.0133	23.22	53.58	42.8756	54.8756	46.0222	27.4289	33.6578	25.4333	29.1822	33.2022	9.45556	20.5222	14.5556	26.0978	39.5622	24.7267	48.1645	47.1133	35.1933	38.9556	63.8511	66.9333	36.3711	44.7956	17.7822	31.4511
-9.09	1		8.2	45.6422	34.1156	4.42445	6.87556	37.8133	50.3267	19.1267	87.22	28.4467	25.9689	22.9711	52.92	41.1689	54.6756	45.2133	26.3356	33.2467	24.6044	29.3689	32.4911	9.39334	19.6355	14.5578	25.5645	40.2911	23.8578	48.1444	47.3956	34.9311	38.8711	63.1356	65.2533	35.5089	45.8578	16.9755	31.9644
-9.085	0		8.3	45.6044	33.0133	4.34222	6.73778	38.8578	51.5933	18.9467	86.1733	29.2133	26.0111	22.8378	52.3867	39.6044	54.4044	44.3467	25.26	32.5378	23.9289	29.3778	31.7756	9.45111	18.82	14.5045	24.7711	41.0867	23.0311	48.26	47.68	34.5289	38.8222	62.4822	63.2956	34.7267	46.8733	16.3422	32.5067
-9.08	0		8.4	45.3267	31.7933	4.30667	6.54222	40.1178	52.8933	18.7889	84.8422	29.8311	26.0511	22.8044	51.9289	38.2311	54.0889	43.5289	24.3178	31.5845	23.4089	29.1311	30.88	9.69555	18.02	14.2933	23.8333	42.1889	22.2467	48.4356	47.9867	34.0222	38.8556	61.8622	61.2111	33.9178	47.8422	15.8889	32.9667
-9.075	0		8.5	44.8511	30.4333	4.28667	6.30889	41.6356	54.2378	18.7044	83.2133	30.3178	26.04	22.8978	51.48	37.0356	53.7778	42.8267	23.4644	30.5889	23.0089	28.6156	29.84	10.0556	17.24	13.9733	22.9245	43.5444	21.5556	48.7222	48.3422	33.5178	38.9644	61.2911	58.9578	33.0044	48.7933	15.5845	33.3533
-9.07	0		8.6	44.4533	28.9756	4.26444	6.06445	43.3778	55.7222	18.62	81.3822	30.7045	25.9622	23.0711	51.0822	36.0622	53.4844	42.1689	22.6111	29.7178	22.8089	27.96	28.7067	10.46	16.6133	13.6289	22.1533	44.96	21.0289	49.1778	48.7133	33.0533	39.0511	60.88	56.5645	32.1333	49.6533	15.36	33.6733
-9.065	0		8.7	44.2222	27.5311	4.24444	5.83778	45.3733	57.2733	18.4822	79.4911	30.9978	25.7	23.2089	50.8533	35.3333	53.1756	41.4644	21.7733	28.9667	22.8222	27.2911	27.5311	10.8778	16.1889	13.2933	21.5111	46.4933	20.6533	49.6756	49.0622	32.6444	39.0133	60.6822	54.1422	31.4022	50.4489	15.12	33.7889
-9.06	0		8.8	43.9911	26.14	4.21333	5.56445	47.5067	58.8133	18.28	77.5444	31.1689	25.2356	23.2511	50.7844	34.8445	52.8622	40.7511	20.9889	28.3044	22.9311	26.6044	26.3044	11.2489	15.8956	12.8711	20.9978	48.1044	20.3911	50.2045	49.36	32.3689	38.7733	60.6511	51.7378	30.8	51.1533	14.8467	33.64
-9.055	0		8.9	43.7311	24.9111	4.19333	5.28222	49.5867	60.2822	18.0444	75.5911	31.22	24.6622	23.1956	50.8422	34.5356	52.5	40.0978	20.2444	27.6467	23.1378	25.7822	25.1289	11.5933	15.7378	12.3422	20.5867	49.5822	20.2489	50.8089	49.5711	32.2289	38.3156	60.7489	49.3778	30.36	51.7022	14.6067	33.2511
-9.05	0		9	43.5356	23.9245	4.20222	5.02	51.4489	61.5778	17.78	73.7933	31.1689	24.14	23.0311	51.0578	34.3178	52.0044	39.5844	19.4867	26.8911	23.4733	24.9822	24.0356	12.0045	15.6711	11.76	20.1511	50.7	20.2356	51.4156	49.7467	32.1178	37.6667	60.9222	47.1889	30.0822	52.1444	14.4889	32.6822
-9.045	0		9.1	43.2867	23.1067	4.21778	4.76222	53.0089	62.5645	17.44	72.3467	31.0556	23.72	22.7689	51.3556	34.1245	51.3489	39.28	18.6733	26.02	23.7622	24.24	22.92	12.3556	15.6244	11.18	19.6022	51.4933	20.1889	51.9067	49.9378	31.9578	36.8311	61.1133	45.3578	29.8578	52.5533	14.4733	32.0156
-9.04	0		9.2	42.8133	22.3622	4.23111	4.52222	54.46	63.1689	17.1067	71.2911	30.86	23.5156	22.3778	51.6645	33.9889	50.6245	39.2111	17.9133	25.08	23.9222	23.4711	21.7711	12.5556	15.5978	10.6667	18.9356	52.32	20.0533	52.2267	50.1533	31.7867	35.9445	61.3267	43.9533	29.58	52.9445	14.5756	31.3178
-9.035	0		9.3	42.0311	21.5956	4.23556	4.25111	55.5467	63.36	16.8845	70.6044	30.5645	23.5	21.8356	52.08	33.9822	49.9089	39.2467	17.3244	24.1578	24.1244	22.6133	20.5511	12.6956	15.6644	10.1556	18.2533	53.1289	19.7422	52.3511	50.2556	31.6733	35.12	61.6378	42.9489	29.2467	53.3978	14.7422	30.5933
-9.03	0		9.4	41.12	20.8444	4.22667	3.99111	56.0178	63.1311	16.7644	70.1667	30.0733	23.5022	21.2622	52.6667	34.1689	49.2045	39.2356	16.9444	23.3356	24.48	21.7133	19.34	12.8511	15.8556	9.65111	17.6756	53.7867	19.1756	52.2267	50.14	31.5533	34.4156	62.0689	42.2667	28.8911	53.8489	14.8556	29.9089
-9.025	1		9.5	40.32	20.08	4.22445	3.68	55.8845	62.5733	16.6889	69.9311	29.3911	23.3222	20.7689	53.3778	34.54	48.5511	39.1133	16.7511	22.64	24.8889	20.9178	18.1089	12.9756	16.1378	9.10445	17.2156	54.2	18.4355	51.8844	49.8022	31.4244	33.8156	62.5156	41.9556	28.5022	54.2667	14.8311	29.26
-9.02	0		9.6	39.7333	19.2867	4.18667	3.35556	55.1867	61.82	16.5067	70.0511	28.5845	22.9267	20.3267	54.0067	35.0444	47.9467	39.0133	16.74	22.1022	25.2733	20.2889	16.8156	12.9756	16.4844	8.54444	16.9133	54.3111	17.6156	51.4845	49.3489	31.2867	33.1667	62.9156	42.18	28.0356	54.5556	14.7133	28.54
-9.015	0		9.7	39.2933	18.4778	4.09778	3.03778	54.2822	60.8333	16.2956	70.5533	27.7178	22.4178	19.8044	54.4245	35.6089	47.3467	39.0867	16.86	21.7445	25.6533	19.7955	15.4533	12.9244	16.8267	8.02667	16.7556	54.3356	16.8067	51.1444	48.7756	31.1378	32.5044	63.2711	42.8911	27.4356	54.7067	14.5467	27.6756
-9.01	0		9.8	38.9733	17.6111	3.96667	2.72889	53.2978	59.5756	16.1	71.3489	26.9156	21.9089	19.1222	54.7311	36.1178	46.7867	39.2733	17.02	21.5645	25.9511	19.4311	14.0356	12.7933	17.1244	7.56889	16.7244	54.2489	16.0689	50.7822	48.0667	31.06	31.8267	63.5867	43.88	26.7311	54.9156	14.3578	26.6733
-9.005	0		9.9	38.7822	16.8778	3.77556	2.44444	52.2445	58.16	15.8356	72.3489	26.26	21.4867	18.3133	55.0022	36.5422	46.3089	39.5378	17.1844	21.5245	26.1689	19.2178	12.7289	12.5	17.4444	7.19556	16.7733	54.0222	15.4067	50.3956	47.3022	31.0422	31.1022	63.9133	44.9778	26.0578	55.2045	14.18	25.62
-9	0		10	38.7289	16.3267	3.57778	2.19111	51.1911	56.5933	15.4578	73.6333	25.7533	21.1733	17.3978	55.2422	36.9311	45.8667	39.8178	17.3533	21.5778	26.3289	19.2489	11.5755	12.1044	17.8022	6.91111	16.8578	53.7667	14.7778	49.94	46.4711	31	30.3244	64.2667	46.2978	25.5133	55.4822	14.0244	24.5467
-8.995	0
-8.99	0
-8.985	0
-8.98	0
-8.975	0
-8.97	0
-8.965	1
-8.96	0
-8.955	0
-8.95	0
-8.945	0
-8.94	0
-8.935	0
-8.93	0
-8.925	0
-8.92	0
-8.915	0
-8.91	0
-8.905	0
-8.9	0
-8.895	0
-8.89	0
-8.885	0
-8.88	1
-8.875	0
-8.87	0
-8.865	0
-8.86	1
-8.855	0
-8.85	0
-8.845	0
-8.84	1
-8.835	0
-8.83	0
-8.825	0
-8.82	1
-8.815	0
-8.81	0
-8.805	0
-8.8	0
-8.795	0
-8.79	0
-8.785	1
-8.78	0
-8.775	0
-8.77	0
-8.765	0
-8.76	0
-8.755	0
-8.75	0
-8.745	1
-8.74	0
-8.735	0
-8.73	0
-8.725	0
-8.72	0
-8.715	0
-8.71	0
-8.705	0
-8.7	1
-8.695	0
-8.69	1
-8.685	0
-8.68	0
-8.675	0
-8.67	1
-8.665	0
-8.66	0
-8.655	0
-8.65	0
-8.645	0
-8.64	0
-8.635	0
-8.63	1
-8.625	0
-8.62	0
-8.615	0
-8.61	0
-8.605	0
-8.6	0
-8.595	0
-8.59	0
-8.585	0
-8.58	0
-8.575	0
-8.57	0
-8.565	0
-8.56	0
-8.555	0
-8.55	0
-8.545	0
-8.54	0
-8.535	0
-8.53	0
-8.525	0
-8.52	0
-8.515	0
-8.51	0
-8.505	0
-8.5	0
-8.495	0
-8.49	0
-8.485	0
-8.48	0
-8.475	0
-8.47	0
-8.465	0
-8.46	0
-8.455	0
-8.45	0
-8.445	0
-8.44	0
-8.435	0
-8.43	1
-8.425	0
-8.42	0
-8.415	0
-8.41	0
-8.405	0
-8.4	1
-8.395	0
-8.39	0
-8.385	0
-8.38	0
-8.375	0
-8.37	0
-8.365	0
-8.36	0
-8.355	0
-8.35	0
-8.345	0
-8.34	0
-8.335	0
-8.33	0
-8.325	0
-8.32	0
-8.315	0
-8.31	0
-8.305	0
-8.3	0
-8.295	0
-8.29	0
-8.285	0
-8.28	0
-8.275	1
-8.27	0
-8.265	0
-8.26	0
-8.255	0
-8.25	0
-8.245	0
-8.24	0
-8.235	0
-8.23	0
-8.225	0
-8.22	0
-8.215	0
-8.21	0
-8.205	0
-8.2	0
-8.195	0
-8.19	0
-8.185	0
-8.18	0
-8.175	0
-8.17	0
-8.165	0
-8.16	0
-8.155	0
-8.15	0
-8.145	0
-8.14	0
-8.135	0
-8.13	0
-8.125	0
-8.12	0
-8.115	0
-8.11	0
-8.105	0
-8.1	0
-8.095	0
-8.09	0
-8.085	0
-8.08	0
-8.075	0
-8.07	0
-8.065	0
-8.06	0
-8.055	0
-8.05	0
-8.045	0
-8.04	0
-8.035	0
-8.03	0
-8.025	0
-8.02	0
-8.015	0
-8.01	0
-8.005	0
-8	0
-7.995	0
-7.99	0
-7.985	1
-7.98	0
-7.975	0
-7.97	0
-7.965	0
-7.96	0
-7.955	0
-7.95	0
-7.945	0
-7.94	1
-7.935	0
-7.93	0
-7.925	0
-7.92	0
-7.915	0
-7.91	0
-7.905	0
-7.9	1
-7.895	0
-7.89	0
-7.885	0
-7.88	0
-7.875	0
-7.87	0
-7.865	0
-7.86	0
-7.855	0
-7.85	0
-7.845	0
-7.84	0
-7.835	0
-7.83	0
-7.825	0
-7.82	0
-7.815	1
-7.81	0
-7.805	0
-7.8	0
-7.795	1
-7.79	0
-7.785	0
-7.78	0
-7.775	1
-7.77	0
-7.765	0
-7.76	0
-7.755	0
-7.75	0
-7.745	1
-7.74	0
-7.735	0
-7.73	0
-7.725	0
-7.72	1
-7.715	0
-7.71	0
-7.705	0
-7.7	0
-7.695	0
-7.69	0
-7.685	0
-7.68	0
-7.675	0
-7.67	0
-7.665	0
-7.66	0
-7.655	0
-7.65	0
-7.645	0
-7.64	0
-7.635	1
-7.63	0
-7.625	0
-7.62	0
-7.615	0
-7.61	0
-7.605	0
-7.6	0
-7.595	0
-7.59	1
-7.585	0
-7.58	0
-7.575	0
-7.57	0
-7.565	0
-7.56	0
-7.555	0
-7.55	0
-7.545	0
-7.54	0
-7.535	0
-7.53	0
-7.525	0
-7.52	0
-7.515	0
-7.51	0
-7.505	0
-7.5	0
-7.495	0
-7.49	0
-7.485	0
-7.48	0
-7.475	0
-7.47	0
-7.465	1
-7.46	1
-7.455	2
-7.45	0
-7.445	1
-7.44	0
-7.435	0
-7.43	0
-7.425	1
-7.42	0
-7.415	0
-7.41	0
-7.405	0
-7.4	0
-7.395	0
-7.39	0
-7.385	0
-7.38	0
-7.375	0
-7.37	0
-7.365	0
-7.36	0
-7.355	0
-7.35	0
-7.345	0
-7.34	0
-7.335	0
-7.33	0
-7.325	0
-7.32	0
-7.315	0
-7.31	0
-7.305	0
-7.3	0
-7.295	0
-7.29	0
-7.285	0
-7.28	0
-7.275	0
-7.27	1
-7.265	0
-7.26	1
-7.255	0
-7.25	0
-7.245	0
-7.24	0
-7.235	0
-7.23	0
-7.225	0
-7.22	0
-7.215	1
-7.21	1
-7.205	0
-7.2	0
-7.195	0
-7.19	0
-7.185	0
-7.18	0
-7.175	0
-7.17	0
-7.165	0
-7.16	0
-7.155	0
-7.15	0
-7.145	0
-7.14	0
-7.135	0
-7.13	0
-7.125	0
-7.12	0
-7.115	0
-7.11	0
-7.105	0
-7.1	1
-7.095	0
-7.09	0
-7.085	0
-7.08	0
-7.075	0
-7.07	0
-7.065	0
-7.06	0
-7.055	1
-7.05	1
-7.045	0
-7.04	0
-7.035	0
-7.03	0
-7.025	0
-7.02	0
-7.015	1
-7.01	0
-7.005	0
-7	0
-6.995	0
-6.99	1
-6.985	0
-6.98	0
-6.975	0
-6.97	0
-6.965	0
-6.96	0
-6.955	1
-6.95	0
-6.945	0
-6.94	0
-6.935	0
-6.93	0
-6.925	0
-6.92	0
-6.915	0
-6.91	0
-6.905	0
-6.9	0
-6.895	0
-6.89	0
-6.885	0
-6.88	0
-6.875	0
-6.87	0
-6.865	0
-6.86	0
-6.855	0
-6.85	0
-6.845	0
-6.84	0
-6.835	0
-6.83	0
-6.825	0
-6.82	0
-6.815	1
-6.81	0
-6.805	0
-6.8	0
-6.795	0
-6.79	0
-6.785	0
-6.78	0
-6.775	0
-6.77	1
-6.765	0
-6.76	0
-6.755	1
-6.75	1
-6.745	1
-6.74	0
-6.735	0
-6.73	0
-6.725	0
-6.72	0
-6.715	1
-6.71	0
-6.705	0
-6.7	1
-6.695	0
-6.69	1
-6.685	0
-6.68	0
-6.675	0
-6.67	0
-6.665	1
-6.66	0
-6.655	0
-6.65	0
-6.645	0
-6.64	0
-6.635	0
-6.63	0
-6.625	0
-6.62	0
-6.615	0
-6.61	1
-6.605	0
-6.6	1
-6.595	1
-6.59	0
-6.585	0
-6.58	0
-6.575	0
-6.57	0
-6.565	0
-6.56	0
-6.555	0
-6.55	2
-6.545	0
-6.54	0
-6.535	0
-6.53	0
-6.525	0
-6.52	0
-6.515	0
-6.51	0
-6.505	0
-6.5	0
-6.495	0
-6.49	0
-6.485	0
-6.48	0
-6.475	0
-6.47	0
-6.465	0
-6.46	0
-6.455	0
-6.45	0
-6.445	0
-6.44	0
-6.435	0
-6.43	0
-6.425	1
-6.42	0
-6.415	0
-6.41	0
-6.405	0
-6.4	1
-6.395	0
-6.39	0
-6.385	0
-6.38	0
-6.375	0
-6.37	1
-6.365	0
-6.36	0
-6.355	0
-6.35	0
-6.345	0
-6.34	0
-6.335	0
-6.33	1
-6.325	1
-6.32	0
-6.315	0
-6.31	0
-6.305	0
-6.3	0
-6.295	0
-6.29	0
-6.285	0
-6.28	0
-6.275	0
-6.27	0
-6.265	2
-6.26	0
-6.255	0
-6.25	1
-6.245	0
-6.24	0
-6.235	0
-6.23	0
-6.225	0
-6.22	0
-6.215	1
-6.21	0
-6.205	0
-6.2	0
-6.195	0
-6.19	0
-6.185	0
-6.18	1
-6.175	0
-6.17	0
-6.165	0
-6.16	1
-6.155	0
-6.15	0
-6.145	0
-6.14	0
-6.135	0
-6.13	0
-6.125	0
-6.12	0
-6.115	0
-6.11	0
-6.105	0
-6.1	1
-6.095	0
-6.09	0
-6.085	0
-6.08	0
-6.075	0
-6.07	0
-6.065	1
-6.06	2
-6.055	0
-6.05	1
-6.045	1
-6.04	2
-6.035	0
-6.03	0
-6.025	0
-6.02	0
-6.015	1
-6.01	0
-6.005	0
-6	0
-5.995	0
-5.99	0
-5.985	0
-5.98	0
-5.975	1
-5.97	0
-5.965	0
-5.96	0
-5.955	0
-5.95	0
-5.945	1
-5.94	0
-5.935	0
-5.93	0
-5.925	1
-5.92	0
-5.915	0
-5.91	0
-5.905	0
-5.9	1
-5.895	0
-5.89	1
-5.885	2
-5.88	2
-5.875	1
-5.87	0
-5.865	0
-5.86	3
-5.855	0
-5.85	0
-5.845	0
-5.84	1
-5.835	0
-5.83	1
-5.825	1
-5.82	1
-5.815	0
-5.81	1
-5.805	0
-5.8	0
-5.795	0
-5.79	1
-5.785	0
-5.78	0
-5.775	0
-5.77	0
-5.765	0
-5.76	0
-5.755	1
-5.75	0
-5.745	1
-5.74	0
-5.735	0
-5.73	0
-5.725	0
-5.72	0
-5.715	0
-5.71	0
-5.705	1
-5.7	0
-5.695	0
-5.69	0
-5.685	0
-5.68	0
-5.675	0
-5.67	1
-5.665	0
-5.66	0
-5.655	0
-5.65	0
-5.645	0
-5.64	1
-5.635	0
-5.63	0
-5.625	0
-5.62	0
-5.615	0
-5.61	0
-5.605	0
-5.6	0
-5.595	0
-5.59	0
-5.585	0
-5.58	0
-5.575	1
-5.57	0
-5.565	0
-5.56	0
-5.555	0
-5.55	0
-5.545	0
-5.54	0
-5.535	0
-5.53	0
-5.525	0
-5.52	0
-5.515	0
-5.51	0
-5.505	1
-5.5	0
-5.495	0
-5.49	1
-5.485	1
-5.48	0
-5.475	1
-5.47	1
-5.465	0
-5.46	0
-5.455	0
-5.45	0
-5.445	0
-5.44	0
-5.435	1
-5.43	1
-5.425	0
-5.42	0
-5.415	0
-5.41	1
-5.405	0
-5.4	1
-5.395	0
-5.39	0
-5.385	0
-5.38	0
-5.375	0
-5.37	0
-5.365	0
-5.36	0
-5.355	0
-5.35	0
-5.345	0
-5.34	0
-5.335	0
-5.33	1
-5.325	0
-5.32	0
-5.315	0
-5.31	0
-5.305	0
-5.3	0
-5.295	0
-5.29	0
-5.285	1
-5.28	0
-5.275	0
-5.27	0
-5.265	0
-5.26	0
-5.255	0
-5.25	0
-5.245	0
-5.24	0
-5.235	0
-5.23	0
-5.225	0
-5.22	0
-5.215	1
-5.21	1
-5.205	1
-5.2	0
-5.195	0
-5.19	0
-5.185	1
-5.18	0
-5.175	0
-5.17	0
-5.165	0
-5.16	1
-5.155	1
-5.15	1
-5.145	0
-5.14	0
-5.135	0
-5.13	0
-5.125	0
-5.12	0
-5.115	0
-5.11	0
-5.105	0
-5.1	0
-5.095	0
-5.09	0
-5.085	0
-5.08	0
-5.075	0
-5.07	0
-5.065	0
-5.06	0
-5.055	0
-5.05	0
-5.045	1
-5.04	0
-5.035	0
-5.03	0
-5.025	0
-5.02	0
-5.015	0
-5.01	0
-5.005	0
-5	0
-4.995	0
-4.99	0
-4.985	1
-4.98	0
-4.975	0
-4.97	0
-4.965	2
-4.96	0
-4.955	0
-4.95	0
-4.945	0
-4.94	0
-4.935	0
-4.93	0
-4.925	0
-4.92	0
-4.915	0
-4.91	1
-4.905	0
-4.9	0
-4.895	0
-4.89	0
-4.885	0
-4.88	1
-4.875	0
-4.87	0
-4.865	0
-4.86	1
-4.855	0
-4.85	0
-4.845	0
-4.84	0
-4.835	0
-4.83	0
-4.825	0
-4.82	0
-4.815	0
-4.81	0
-4.805	1
-4.8	0
-4.795	0
-4.79	0
-4.785	0
-4.78	0
-4.775	0
-4.77	0
-4.765	0
-4.76	0
-4.755	0
-4.75	0
-4.745	1
-4.74	0
-4.735	0
-4.73	1
-4.725	0
-4.72	0
-4.715	0
-4.71	0
-4.705	0
-4.7	1
-4.695	0
-4.69	0
-4.685	0
-4.68	0
-4.675	0
-4.67	0
-4.665	0
-4.66	0
-4.655	0
-4.65	0
-4.645	0
-4.64	0
-4.635	2
-4.63	0
-4.625	0
-4.62	0
-4.615	0
-4.61	0
-4.605	0
-4.6	0
-4.595	0
-4.59	0
-4.585	2
-4.58	0
-4.575	0
-4.57	1
-4.565	0
-4.56	0
-4.555	0
-4.55	0
-4.545	0
-4.54	0
-4.535	0
-4.53	0
-4.525	1
-4.52	0
-4.515	0
-4.51	0
-4.505	0
-4.5	0
-4.495	0
-4.49	0
-4.485	0
-4.48	0
-4.475	1
-4.47	1
-4.465	0
-4.46	0
-4.455	0
-4.45	0
-4.445	0
-4.44	0
-4.435	0
-4.43	0
-4.425	0
-4.42	0
-4.415	1
-4.41	0
-4.405	0
-4.4	0
-4.395	1
-4.39	0
-4.385	0
-4.38	0
-4.375	0
-4.37	0
-4.365	0
-4.36	1
-4.355	0
-4.35	0
-4.345	0
-4.34	1
-4.335	0
-4.33	0
-4.325	0
-4.32	0
-4.315	0
-4.31	0
-4.305	0
-4.3	0
-4.295	0
-4.29	0
-4.285	1
-4.28	0
-4.275	0
-4.27	1
-4.265	0
-4.26	0
-4.255	0
-4.25	1
-4.245	0
-4.24	0
-4.235	0
-4.23	0
-4.225	0
-4.22	0
-4.215	0
-4.21	0
-4.205	0
-4.2	0
-4.195	0
-4.19	2
-4.185	1
-4.18	0
-4.175	0
-4.17	0
-4.165	1
-4.16	1
-4.155	2
-4.15	0
-4.145	0
-4.14	0
-4.135	0
-4.13	1
-4.125	0
-4.12	0
-4.115	0
-4.11	0
-4.105	0
-4.1	0
-4.095	1
-4.09	0
-4.085	0
-4.08	1
-4.075	0
-4.07	1
-4.065	1
-4.06	0
-4.055	0
-4.05	0
-4.045	0
-4.04	0
-4.035	1
-4.03	0
-4.025	0
-4.02	0
-4.015	0
-4.01	0
-4.005	0
-4	0
-3.995	0
-3.99	0
-3.985	0
-3.98	1
-3.975	0
-3.97	0
-3.965	0
-3.96	0
-3.955	0
-3.95	0
-3.945	0
-3.94	0
-3.935	0
-3.93	0
-3.925	0
-3.92	0
-3.915	0
-3.91	0
-3.905	0
-3.9	1
-3.895	0
-3.89	0
-3.885	1
-3.88	0
-3.875	0
-3.87	0
-3.865	0
-3.86	0
-3.855	0
-3.85	0
-3.845	0
-3.84	0
-3.835	0
-3.83	0
-3.825	0
-3.82	0
-3.815	0
-3.81	0
-3.805	1
-3.8	0
-3.795	1
-3.79	0
-3.785	0
-3.78	0
-3.775	0
-3.77	0
-3.765	0
-3.76	0
-3.755	0
-3.75	0
-3.745	0
-3.74	0
-3.735	0
-3.73	0
-3.725	0
-3.72	0
-3.715	0
-3.71	0
-3.705	0
-3.7	0
-3.695	0
-3.69	0
-3.685	0
-3.68	0
-3.675	0
-3.67	1
-3.665	1
-3.66	0
-3.655	1
-3.65	0
-3.645	0
-3.64	0
-3.635	1
-3.63	0
-3.625	0
-3.62	0
-3.615	0
-3.61	0
-3.605	0
-3.6	0
-3.595	0
-3.59	0
-3.585	1
-3.58	1
-3.575	0
-3.57	0
-3.565	0
-3.56	0
-3.555	0
-3.55	1
-3.545	0
-3.54	0
-3.535	1
-3.53	0
-3.525	0
-3.52	0
-3.515	0
-3.51	0
-3.505	0
-3.5	0
-3.495	0
-3.49	0
-3.485	0
-3.48	0
-3.475	2
-3.47	0
-3.465	1
-3.46	0
-3.455	0
-3.45	0
-3.445	0
-3.44	0
-3.435	0
-3.43	0
-3.425	0
-3.42	0
-3.415	0
-3.41	1
-3.405	0
-3.4	0
-3.395	0
-3.39	0
-3.385	0
-3.38	0
-3.375	0
-3.37	0
-3.365	0
-3.36	0
-3.355	0
-3.35	0
-3.345	0
-3.34	0
-3.335	0
-3.33	0
-3.325	0
-3.32	1
-3.315	0
-3.31	0
-3.305	0
-3.3	0
-3.295	1
-3.29	1
-3.285	0
-3.28	0
-3.275	0
-3.27	0
-3.265	0
-3.26	1
-3.255	0
-3.25	0
-3.245	1
-3.24	0
-3.235	0
-3.23	0
-3.225	0
-3.22	1
-3.215	0
-3.21	0
-3.205	1
-3.2	0
-3.195	0
-3.19	1
-3.185	0
-3.18	0
-3.175	0
-3.17	0
-3.165	0
-3.16	0
-3.155	0
-3.15	0
-3.145	2
-3.14	0
-3.135	0
-3.13	0
-3.125	0
-3.12	0
-3.115	0
-3.11	1
-3.105	1
-3.1	0
-3.095	0
-3.09	0
-3.085	0
-3.08	0
-3.075	1
-3.07	0
-3.065	1
-3.06	0
-3.055	0
-3.05	1
-3.045	0
-3.04	0
-3.035	0
-3.03	0
-3.025	0
-3.02	0
-3.015	0
-3.01	1
-3.005	1
-3	0
-2.995	1
-2.99	1
-2.985	0
-2.98	1
-2.975	1
-2.97	0
-2.965	1
-2.96	0
-2.955	2
-2.95	0
-2.945	0
-2.94	1
-2.935	0
-2.93	0
-2.925	0
-2.92	1
-2.915	2
-2.91	0
-2.905	0
-2.9	0
-2.895	1
-2.89	0
-2.885	0
-2.88	0
-2.875	1
-2.87	1
-2.865	1
-2.86	3
-2.855	1
-2.85	0
-2.845	0
-2.84	0
-2.835	1
-2.83	0
-2.825	0
-2.82	0
-2.815	1
-2.81	1
-2.805	0
-2.8	0
-2.795	0
-2.79	0
-2.785	0
-2.78	0
-2.775	1
-2.77	0
-2.765	0
-2.76	0
-2.755	0
-2.75	0
-2.745	0
-2.74	0
-2.735	0
-2.73	0
-2.725	1
-2.72	1
-2.715	0
-2.71	1
-2.705	1
-2.7	0
-2.695	1
-2.69	0
-2.685	0
-2.68	0
-2.675	0
-2.67	0
-2.665	0
-2.66	0
-2.655	0
-2.65	2
-2.645	1
-2.64	1
-2.635	0
-2.63	1
-2.625	1
-2.62	1
-2.615	0
-2.61	1
-2.605	0
-2.6	0
-2.595	0
-2.59	1
-2.585	0
-2.58	0
-2.575	0
-2.57	0
-2.565	1
-2.56	1
-2.555	0
-2.55	0
-2.545	1
-2.54	1
-2.535	1
-2.53	2
-2.525	0
-2.52	0
-2.515	1
-2.51	0
-2.505	2
-2.5	0
-2.495	1
-2.49	3
-2.485	1
-2.48	1
-2.475	1
-2.47	0
-2.465	0
-2.46	0
-2.455	1
-2.45	2
-2.445	0
-2.44	1
-2.435	2
-2.43	0
-2.425	2
-2.42	0
-2.415	1
-2.41	2
-2.405	0
-2.4	0
-2.395	3
-2.39	1
-2.385	2
-2.38	0
-2.375	1
-2.37	0
-2.365	0
-2.36	1
-2.355	1
-2.35	1
-2.345	2
-2.34	5
-2.335	1
-2.33	0
-2.325	1
-2.32	0
-2.315	0
-2.31	0
-2.305	1
-2.3	1
-2.295	1
-2.29	0
-2.285	0
-2.28	1
-2.275	1
-2.27	0
-2.265	2
-2.26	1
-2.255	2
-2.25	0
-2.245	2
-2.24	0
-2.235	0
-2.23	1
-2.225	1
-2.22	1
-2.215	3
-2.21	0
-2.205	1
-2.2	1
-2.195	1
-2.19	1
-2.185	1
-2.18	0
-2.175	0
-2.17	1
-2.165	0
-2.16	0
-2.155	1
-2.15	2
-2.145	1
-2.14	2
-2.135	1
-2.13	0
-2.125	2
-2.12	2
-2.115	0
-2.11	0
-2.105	3
-2.1	1
-2.095	1
-2.09	2
-2.085	2
-2.08	0
-2.075	1
-2.07	1
-2.065	2
-2.06	0
-2.055	1
-2.05	1
-2.045	3
-2.04	2
-2.035	0
-2.03	0
-2.025	0
-2.02	0
-2.015	1
-2.01	1
-2.005	0
-2	2
-1.995	3
-1.99	3
-1.985	3
-1.98	1
-1.975	3
-1.97	2
-1.965	1
-1.96	6
-1.955	1
-1.95	4
-1.945	2
-1.94	1
-1.935	4
-1.93	1
-1.925	2
-1.92	0
-1.915	3
-1.91	3
-1.905	0
-1.9	5
-1.895	2
-1.89	1
-1.885	3
-1.88	5
-1.875	2
-1.87	2
-1.865	3
-1.86	3
-1.855	1
-1.85	1
-1.845	1
-1.84	6
-1.835	2
-1.83	0
-1.825	1
-1.82	1
-1.815	0
-1.81	3
-1.805	0
-1.8	2
-1.795	2
-1.79	1
-1.785	1
-1.78	4
-1.775	1
-1.77	2
-1.765	2
-1.76	0
-1.755	4
-1.75	0
-1.745	3
-1.74	2
-1.735	1
-1.73	2
-1.725	0
-1.72	0
-1.715	3
-1.71	3
-1.705	1
-1.7	2
-1.695	2
-1.69	1
-1.685	2
-1.68	4
-1.675	2
-1.67	1
-1.665	1
-1.66	2
-1.655	3
-1.65	2
-1.645	2
-1.64	2
-1.635	1
-1.63	0
-1.625	1
-1.62	3
-1.615	2
-1.61	2
-1.605	2
-1.6	2
-1.595	0
-1.59	1
-1.585	3
-1.58	1
-1.575	0
-1.57	0
-1.565	1
-1.56	3
-1.555	0
-1.55	2
-1.545	1
-1.54	3
-1.535	3
-1.53	6
-1.525	1
-1.52	1
-1.515	4
-1.51	2
-1.505	2
-1.5	2
-1.495	1
-1.49	0
-1.485	3
-1.48	2
-1.475	1
-1.47	2
-1.465	3
-1.46	4
-1.455	3
-1.45	1
-1.445	1
-1.44	0
-1.435	5
-1.43	3
-1.425	2
-1.42	3
-1.415	0
-1.41	2
-1.405	2
-1.4	2
-1.395	3
-1.39	2
-1.385	1
-1.38	1
-1.375	3
-1.37	1
-1.365	2
-1.36	2
-1.355	1
-1.35	2
-1.345	2
-1.34	1
-1.335	2
-1.33	2
-1.325	1
-1.32	0
-1.315	2
-1.31	2
-1.305	1
-1.3	3
-1.295	2
-1.29	3
-1.285	1
-1.28	2
-1.275	0
-1.27	4
-1.265	2
-1.26	1
-1.255	2
-1.25	1
-1.245	1
-1.24	1
-1.235	0
-1.23	2
-1.225	1
-1.22	0
-1.215	1
-1.21	0
-1.205	1
-1.2	1
-1.195	0
-1.19	3
-1.185	2
-1.18	0
-1.175	3
-1.17	2
-1.165	0
-1.16	2
-1.155	2
-1.15	4
-1.145	3
-1.14	2
-1.135	0
-1.13	2
-1.125	0
-1.12	2
-1.115	3
-1.11	2
-1.105	1
-1.1	1
-1.095	4
-1.09	1
-1.085	3
-1.08	1
-1.075	0
-1.07	2
-1.065	1
-1.06	4
-1.055	1
-1.05	2
-1.045	3
-1.04	3
-1.035	3
-1.03	2
-1.025	0
-1.02	2
-1.015	1
-1.01	3
-1.005	2
-1	4
-0.995	4
-0.99	0
-0.985	2
-0.98	0
-0.975	1
-0.97	2
-0.965	3
-0.96	0
-0.955	5
-0.95	2
-0.945	4
-0.94	1
-0.935	3
-0.93	2
-0.925	2
-0.92	4
-0.915	1
-0.91	2
-0.905	0
-0.9	1
-0.895	4
-0.89	1
-0.885	4
-0.88	1
-0.875	0
-0.87	2
-0.865	2
-0.86	2
-0.855	1
-0.85	1
-0.845	2
-0.84	3
-0.835	3
-0.83	1
-0.825	1
-0.82	3
-0.815	1
-0.81	1
-0.805	3
-0.8	2
-0.795	0
-0.79	0
-0.785	1
-0.78	1
-0.775	1
-0.77	1
-0.765	3
-0.76	1
-0.755	4
-0.75	3
-0.745	3
-0.74	1
-0.735	3
-0.73	5
-0.725	5
-0.72	2
-0.715	0
-0.71	4
-0.705	3
-0.7	1
-0.695	3
-0.69	1
-0.685	2
-0.68	3
-0.675	3
-0.67	5
-0.665	6
-0.66	1
-0.655	2
-0.65	4
-0.645	0
-0.64	2
-0.635	3
-0.63	2
-0.625	3
-0.62	2
-0.615	3
-0.61	2
-0.605	2
-0.6	3
-0.595	2
-0.59	3
-0.585	0
-0.58	2
-0.575	4
-0.57	1
-0.565	2
-0.56	2
-0.555	2
-0.55	2
-0.545	2
-0.54	2
-0.535	2
-0.53	2
-0.525	1
-0.52	2
-0.515	4
-0.51	4
-0.505	2
-0.5	0
-0.495	0
-0.49	1
-0.485	3
-0.48	3
-0.475	1
-0.47	1
-0.465	1
-0.46	2
-0.455	1
-0.45	1
-0.445	3
-0.44	0
-0.435	0
-0.43	4
-0.425	2
-0.42	2
-0.415	1
-0.41	5
-0.405	1
-0.4	1
-0.395	1
-0.39	2
-0.385	0
-0.38	3
-0.375	4
-0.37	1
-0.365	0
-0.36	0
-0.355	1
-0.35	4
-0.345	2
-0.34	1
-0.335	3
-0.33	4
-0.325	1
-0.32	1
-0.315	2
-0.31	1
-0.305	3
-0.3	3
-0.295	2
-0.29	0
-0.285	3
-0.28	4
-0.275	1
-0.27	0
-0.265	2
-0.26	4
-0.255	0
-0.25	2
-0.245	2
-0.24	1
-0.235	1
-0.23	5
-0.225	1
-0.22	2
-0.215	2
-0.21	3
-0.205	1
-0.2	2
-0.195	3
-0.19	6
-0.185	2
-0.18	2
-0.175	4
-0.17	2
-0.165	3
-0.16	3
-0.155	2
-0.15	2
-0.145	2
-0.14	4
-0.135	2
-0.13	4
-0.125	2
-0.12	1
-0.115	4
-0.11	2
-0.105	2
-0.1	3
-0.095	2
-0.09	4
-0.085	5
-0.08	2
-0.075	1
-0.07	1
-0.065	5
-0.06	4
-0.055	1
-0.05	2
-0.045	2
-0.04	2
-0.035	4
-0.03	3
-0.025	3
-0.02	0
-0.015	3
-0.01	3
[truncated: 2,002 more rows]

## Sheet: Fig 1g
	Time difference (s)
	2.87035
	3.16683
	3.16633
	2.89829
	2.96583
	2.96583
	2.96583
	2.66432
	2.66432
	2.56382
	2.56382
	2.46332
	2.46332
	2.46332
	2.36281
	2.36281
	2.26231
	2.26231
	2.26231
	2.16181
	2.16181
	2.06131
	2.06131
	2.1008
	2.0603
	2.0603
	1.9598
	1.9598
	1.75879
	1.75829
	1.65829
	1.65829
	1.35678
	1.15578
	0.954774
	0.854271
Mean	2.225
Std deviation	0.582
SEM	0.097

## Sheet: Fig 1h
	Cell number	Depth (μm）
	1	744
	2	657
	3	630
	4	524
	5	706
	6	501
	7	737
	8	493
	9	684
	10	687
	11	650
	12	523
	13	758
	14	834
	15	575
	16	809
	17	683
	18	684
	19	659
	20	639
	21	641
	22	600
	23	675
	24	774
	25	720
	26	604
	27	584
	28	606
	29	681
	30	652
	31	684
	32	679
	33	692
	34	628
	35	637
	36	621
Mean		657.1
Std deviation		78.66
SEM		13.11

## Sheet: Fig 1j
Lag (s)	Correlation Coefficient (r)
-10	-0.145
-9.9	-0.141
-9.8	-0.137
-9.7	-0.133
-9.6	-0.129
-9.5	-0.124
-9.4	-0.12
-9.3	-0.115
-9.2	-0.11
-9.1	-0.105
-9	-0.1
-8.9	-0.095
-8.8	-0.089
-8.7	-0.083
-8.6	-0.078
-8.5	-0.071
-8.4	-0.065
-8.3	-0.059
-8.2	-0.052
-8.1	-0.046
-8	-0.039
-7.9	-0.032
-7.8	-0.024
-7.7	-0.017
-7.6	-0.009
-7.5	-0.002
-7.4	0.006
-7.3	0.015
-7.2	0.023
-7.1	0.032
-7	0.04
-6.9	0.049
-6.8	0.058
-6.7	0.068
-6.6	0.077
-6.5	0.087
-6.4	0.097
-6.3	0.107
-6.2	0.117
-6.1	0.128
-6	0.138
-5.9	0.149
-5.8	0.16
-5.7	0.171
-5.6	0.182
-5.5	0.194
-5.4	0.205
-5.3	0.217
-5.2	0.229
-5.1	0.241
-5	0.253
-4.9	0.265
-4.8	0.278
-4.7	0.29
-4.6	0.303
-4.5	0.316
-4.4	0.329
-4.3	0.342
-4.2	0.355
-4.1	0.368
-4	0.381
-3.9	0.394
-3.8	0.407
-3.7	0.421
-3.6	0.434
-3.5	0.447
-3.4	0.461
-3.3	0.474
-3.2	0.487
-3.1	0.501
-3	0.514
-2.9	0.527
-2.8	0.541
-2.7	0.554
-2.6	0.567
-2.5	0.58
-2.4	0.593
-2.3	0.605
-2.2	0.618
-2.1	0.631
-2	0.643
-1.9	0.655
-1.8	0.667
-1.7	0.679
-1.6	0.691
-1.5	0.703
-1.4	0.714
-1.3	0.725
-1.2	0.736
-1.1	0.746
-1	0.757
-0.9	0.767
-0.8	0.777
-0.7	0.786
-0.6	0.795
-0.5	0.804
-0.4	0.813
-0.3	0.821
-0.2	0.829
-0.1	0.837
0	0.844
0.1	0.85
0.2	0.856
0.3	0.861
0.4	0.866
0.5	0.871
0.6	0.875
0.7	0.879
0.8	0.883
0.9	0.886
1	0.889
1.1	0.891
1.2	0.893
1.3	0.895
1.4	0.896
1.5	0.897
1.6	0.898
1.7	0.898
1.8	0.898
1.9	0.897
2	0.896
2.1	0.895
2.2	0.893
2.3	0.891
2.4	0.888
2.5	0.885
2.6	0.882
2.7	0.878
2.8	0.874
2.9	0.869
3	0.864
3.1	0.859
3.2	0.853
3.3	0.847
3.4	0.841
3.5	0.835
3.6	0.828
3.7	0.82
3.8	0.813
3.9	0.805
4	0.797
4.1	0.788
4.2	0.779
4.3	0.77
4.4	0.761
4.5	0.751
4.6	0.741
4.7	0.731
4.8	0.721
4.9	0.711
5	0.7
5.1	0.689
5.2	0.678
5.3	0.667
5.4	0.655
5.5	0.644
5.6	0.632
5.7	0.62
5.8	0.608
5.9	0.596
6	0.584
6.1	0.572
6.2	0.559
6.3	0.547
6.4	0.535
6.5	0.522
6.6	0.51
6.7	0.497
6.8	0.485
6.9	0.472
7	0.459
7.1	0.447
7.2	0.435
7.3	0.422
7.4	0.41
7.5	0.397
7.6	0.385
7.7	0.373
7.8	0.361
7.9	0.349
8	0.337
8.1	0.325
8.2	0.314
8.3	0.302
8.4	0.291
8.5	0.279
8.6	0.268
8.7	0.257
8.8	0.247
8.9	0.236
9	0.225
9.1	0.215
9.2	0.205
9.3	0.195
9.4	0.185
9.5	0.175
9.6	0.166
9.7	0.157
9.8	0.147
9.9	0.139
10	0.13

## Sheet: Fig 1k
Firing rate (Hz)	Running Speed (cm/s)
24.8828	7.6468
24.4086	7.359
23.9305	7.07568
23.4501	6.79692
22.9681	6.52281
22.4844	6.25343
22.0009	5.98888
21.5187	5.72924
21.0377	5.4746
20.5563	5.22503
20.0756	4.98064
19.5954	4.74153
19.1135	4.50793
18.6297	4.28011
18.1448	4.05833
17.6608	3.84284
17.1786	3.6339
16.6984	3.43177
16.2206	3.23672
15.7461	3.04901
15.2779	2.86888
14.8167	2.69652
14.3625	2.53179
13.9156	2.37443
13.4759	2.22423
13.0443	2.08093
12.6221	1.94432
12.2095	1.81414
11.8073	1.69017
11.4161	1.57218
11.035	1.45992
10.6637	1.3532
10.3032	1.25198
9.95389	1.15624
9.61653	1.06597
9.29077	0.981182
8.97602	0.90185
8.67287	0.827969
8.38103	0.759533
8.0993	0.696533
7.82739	0.63896
7.5653	0.586748
7.31243	0.539599
7.07176	0.497155
6.84328	0.459061
6.627	0.424959
6.42322	0.394491
6.23104	0.367303
6.05016	0.343036
5.88058	0.321334
5.72202	0.30184
5.57446	0.284241
5.43732	0.268397
5.31029	0.25421
5.19337	0.241585
5.08568	0.230424
4.98691	0.220631
4.89707	0.212108
4.81734	0.204761
4.74653	0.19849
4.68495	0.1932
4.63468	0.188827
4.596	0.18544
4.56893	0.183139
4.55286	0.182026
4.5481	0.182202
4.55405	0.183769
4.57042	0.186828
4.5963	0.191479
4.63051	0.197826
4.67305	0.205968
4.72452	0.215984
4.78551	0.227863
4.85631	0.241569
4.93604	0.257067
5.02469	0.274322
5.12287	0.293299
5.23086	0.313963
5.34985	0.336279
5.48046	0.360212
5.62325	0.385728
5.77736	0.412812
5.94246	0.441531
6.11858	0.471974
6.30481	0.504229
6.50176	0.538385
6.70911	0.57453
6.92777	0.612752
7.15773	0.653141
7.399	0.695783
7.65187	0.740768
7.91634	0.788177
8.19123	0.83806
8.47682	0.890464
8.77313	0.945431
9.07925	1.00301
9.39549	1.06324
9.72184	1.12616
10.0583	1.19183
10.4049	1.26028
10.7619	1.33157
11.1293	1.40571
11.5071	1.48269
11.8953	1.56246
12.2943	1.64499
12.7036	1.73022
13.1234	1.81813
13.5536	1.90867
13.9951	2.00179
14.447	2.09747
14.9084	2.19565
15.3784	2.29626
15.8562	2.39908
16.3402	2.50385
16.8287	2.61031
17.3217	2.71821
17.8197	2.82728
18.3227	2.93726
18.8311	3.0479
19.344	3.15894
19.8599	3.27012
20.376	3.38123
20.8919	3.49224
21.408	3.60319
21.9227	3.71411
22.4341	3.82501
22.9404	3.93592
23.4373	4.04688
23.9228	4.1579
24.3958	4.26902
24.8563	4.38026
25.3043	4.49163
25.7387	4.60307
26.1602	4.71447
26.5672	4.82576
26.9587	4.93686
27.3321	5.04766
27.6873	5.15809
28.0243	5.26806
28.3424	5.37748
28.6413	5.48626
28.9216	5.59427
29.1822	5.70115
29.4234	5.80648
29.6463	5.90987
29.8498	6.01089
30.0339	6.10914
30.1987	6.20422
30.3442	6.2957
30.4694	6.38319
30.5745	6.46626
30.6593	6.54463
30.7238	6.61839
30.7672	6.68776
30.7887	6.75295
30.7881	6.81417
30.7628	6.87165
30.7125	6.92558
30.6381	6.97618
30.5388	7.02367
30.4153	7.06826
30.2686	7.1101
30.1003	7.14911
29.9122	7.1851
29.7052	7.21795
29.4791	7.24749
29.2351	7.27357
28.9724	7.29602
28.6919	7.31471
28.3944	7.32947
28.0826	7.34014
27.7566	7.34663
27.4151	7.349
27.0599	7.34737
26.6928	7.34188
26.3155	7.33264
25.9326	7.31977
25.5459	7.30341
25.1553	7.28366
24.7614	7.26066
24.3642	7.23453
23.9638	7.20535
23.5598	7.17302
23.1543	7.13744
22.7474	7.09847
22.3416	7.05599
21.9376	7.00988
21.5354	6.96
21.1358	6.90623
20.7396	6.84845
20.3466	6.78653
19.9583	6.72045
19.574	6.65061
19.1935	6.5775
18.818	6.50164
18.448	6.42352
18.0841	6.34363
17.7271	6.26249
17.3791	6.18059
17.0402	6.09844
16.7118	6.01653
16.3947	5.93528
16.0897	5.85474
15.7988	5.77489
15.5227	5.69569
15.2648	5.61712
15.0253	5.53914
14.8042	5.46172
14.6034	5.38483
14.4229	5.30844
14.2622	5.23253
14.1218	5.15704
14.0004	5.08186
13.8978	5.00687
13.8133	4.93193
13.7452	4.85694
13.6943	4.78174
13.6607	4.70624
13.6449	4.63028
13.6467	4.55375
13.6666	4.47653
13.7068	4.39863
13.7666	4.32072
13.8454	4.24361
13.9427	4.1681
14.0569	4.09499
14.1875	4.02512
14.336	3.95927
14.5029	3.89826
14.6891	3.8429
14.8962	3.794
15.1241	3.75225
15.3713	3.7179
15.639	3.69106
15.9264	3.67186
16.2322	3.66042
16.5568	3.65687
16.9001	3.66133
17.2604	3.67392
17.6364	3.69477
18.0267	3.724
18.4328	3.76165
18.8541	3.80745
19.2893	3.86104
19.7379	3.92205
20.1972	3.99013
20.6658	4.06492
21.14	4.14606
21.6193	4.2332
22.1	4.32596
22.5796	4.424
23.0583	4.527
23.5348	4.63479
24.007	4.74727
24.4737	4.86431
24.9342	4.98581
25.3879	5.11164
25.8336	5.24169
26.2703	5.37584
26.6987	5.51399
27.1185	5.656
27.5302	5.80181
27.9342	5.95153
28.3305	6.10531
28.7199	6.2633
29.1025	6.42564
29.4776	6.59249
29.8441	6.764
30.2005	6.94032
30.5465	7.1216
30.8803	7.308
31.2022	7.49946
31.5128	7.6952
31.812	7.89422
32.1003	8.09553
32.3776	8.29814
32.6427	8.50105
32.8928	8.70329
33.1258	8.90385
33.34	9.10175
33.5354	9.296
33.713	9.48576
33.8719	9.67083
34.0123	9.85114
34.1346	10.0267
34.2378	10.1973
34.3214	10.3631
34.3872	10.5239
34.4359	10.6797
34.4678	10.8304
34.4806	10.976
34.4749	11.1165
34.4517	11.2518
34.411	11.3819
34.3553	11.507
34.2857	11.6271
34.2048	11.7421
34.1126	11.852
34.0126	11.957
33.9076	12.057
33.7957	12.152
33.677	12.2421
33.5533	12.3273
33.4236	12.4077
33.2888	12.4831
33.149	12.5537
33.0041	12.6195
32.8551	12.6805
32.7001	12.7366
32.5373	12.788
32.3657	12.8346
32.1842	12.8765
31.9935	12.9138
31.7939	12.9466
31.5845	12.9749
31.3652	12.999
31.137	13.0188
30.9008	13.0346
30.6566	13.0465
30.4043	13.0544
30.1431	13.0586
29.8712	13.0592
29.5886	13.0557
29.2946	13.0481
28.99	13.0358
28.6747	13.0187
28.3513	12.9963
28.0217	12.9685
27.6867	12.9348
27.3463	12.8949
27.0007	12.8486
26.6502	12.7957
26.2941	12.7363
25.9326	12.6707
25.5667	12.5992
25.1963	12.5222
24.8215	12.44
24.4425	12.3528
24.0608	12.261
23.6785	12.1648
23.2945	12.0646
22.9083	11.9606
22.521	11.8527
22.1316	11.7406
21.7412	11.624
21.3497	11.5028
20.9579	11.3767
20.5647	11.2454
20.169	11.1088
19.773	10.9666
19.3773	10.8186
18.9823	10.6647
18.5887	10.5052
18.1966	10.3405
17.8069	10.1713
17.4201	9.99793
17.0361	9.82092
16.6567	9.64073
16.2846	9.45786
15.921	9.2728
15.5673	9.086
15.2231	8.89784
14.8881	8.70813
14.5633	8.51657
14.2491	8.32285
13.9454	8.12666
13.6524	7.92771
13.37	7.72567
13.0996	7.52024
12.842	7.31112
12.5989	7.098
12.3704	6.8808
12.1565	6.66035
11.9563	6.43771
11.7704	6.21396
11.5978	5.99014
11.4387	5.76732
11.2926	5.54656
11.1596	5.32893
11.0389	5.11548
10.93	4.90728
10.8339	4.70515
10.7509	4.50899
10.6807	4.31846
10.6238	4.13321
10.5786	3.95291
10.5444	3.77721
10.52	3.60576
10.5043	3.43825
10.4986	3.2743
10.5031	3.1136
10.5165	2.95593
10.5388	2.8016
10.5673	2.65107
10.6021	2.50479
10.642	2.36321
10.6869	2.22678
10.7369	2.09596
10.7904	1.97118
10.8473	1.85292
10.9062	1.7416
10.9669	1.63753
11.0284	1.54034
11.0897	1.44952
11.1504	1.36453
11.2105	1.28487
11.2685	1.21
11.3236	1.13941
11.375	1.07257
11.4217	1.00897
11.4637	0.94808
11.5009	0.889522
11.533	0.833492
11.5598	0.780329
11.5812	0.73037
11.5969	0.683956
11.6071	0.641423
11.6109	0.603111
11.6083	0.569358
11.5984	0.540501
11.5815	0.51688
11.558	0.498665
11.527	0.485349
11.4884	0.476258
11.442	0.470719
11.3875	0.468059
11.325	0.467601
11.2545	0.468672
11.1769	0.470598
11.0921	0.472706
10.9999	0.47432
10.8999	0.474897
10.7922	0.47441
10.6765	0.472963
10.5545	0.470658
10.4269	0.467601
10.2936	0.463894
10.155	0.459641
10.0104	0.454945
9.85988	0.44991
9.70429	0.44464
9.54394	0.439212
9.38091	0.433598
9.21521	0.427748
9.04772	0.421609
8.87874	0.415127
8.70857	0.408251
8.53841	0.400929
8.36854	0.393109
8.20075	0.384736
8.03505	0.37576
7.87291	0.366153
7.71554	0.355985
7.56322	0.345353
7.41625	0.334353
7.27584	0.323081
7.14256	0.311633
7.01761	0.300105
6.90189	0.288593
6.79538	0.277192
6.6984	0.266
6.61123	0.255095
6.53418	0.244491
6.46754	0.234185
6.41191	0.224173
6.36848	0.214452
6.33724	0.205019
6.3185	0.195871
6.31285	0.187003
6.32058	0.178414
6.3417	0.1701
6.37829	0.162054
6.43125	0.154253
6.50056	0.146672
6.58654	0.139285
6.68918	0.132066
6.80877	0.124989
6.94502	0.121203
7.09793	0.150643
7.26751	0.18662
7.45404	0.229585
7.65782	0.279346
7.87886	0.335552
8.11686	0.397851
8.37151	0.465891
8.64342	0.539321
8.93259	0.617788
9.2402	0.700942
9.56655	0.78843
9.91194	0.8799
10.2755	0.975089
10.6566	1.07408
11.0534	1.17703
11.4661	1.28413
11.8939	1.39552
12.3362	1.5114
12.7923	1.63191
13.2611	1.75724
13.7398	1.88755
14.2283	2.023
14.7245	2.1637
15.2273	2.30948
15.7357	2.46008
16.2489	2.61526
16.7659	2.77478
17.2854	2.93838
17.8039	3.10583
18.3215	3.27688
18.8383	3.45129
19.3532	3.6288
19.8655	3.80918
20.3745	3.99222
20.8794	4.1777
21.3786	4.36543
21.8686	4.55518
22.3493	4.74677
22.8203	4.93997
23.2796	5.13458
23.7267	5.33039
24.1617	5.5272
24.5838	5.72472
24.9905	5.92239
25.3817	6.11954
25.7565	6.31555
26.115	6.50976
26.4568	6.70152
26.782	6.8902
27.0908	7.07513
27.3832	7.25568
27.6584	7.4312
27.9154	7.60117
28.1543	7.76554
28.3745	7.92442
28.5759	8.07789
28.7583	8.22603
28.9213	8.36893
29.0614	8.5067
29.1777	8.63941
29.2685	8.76714
29.3351	8.89
29.3776	9.00801
29.3985	9.12099
29.397	9.22867
29.3732	9.33084
29.3271	9.42723
29.2586	9.5176
29.1688	9.60171
29.0602	9.67931
28.9329	9.75015
28.7886	9.814
28.6283	9.87068
28.4527	9.92035
28.2629	9.96326
28.0588	9.99963
27.8414	10.0297
27.6135	10.0537
27.3743	10.0719
27.1238	10.0846
26.8629	10.0918
26.5931	10.094
26.3143	10.0913
26.0276	10.0839
25.7336	10.0719
25.4361	10.0555
25.1351	10.0348
24.8307	10.01
24.5249	9.98127
24.2176	9.94872
23.907	9.91251
23.5922	9.8728
23.2763	9.82969
22.9592	9.7831
22.6421	9.73292
22.3249	9.67902
22.0069	9.62128
21.688	9.55959
21.3676	9.49381
21.0457	9.42383
20.7232	9.34954
20.401	9.2708
20.0791	9.18758
19.7575	9.10013
19.4363	9.00877
19.1152	8.91385
18.7951	8.81569
18.4798	8.71464
18.1701	8.61101
17.8681	8.50514
17.5727	8.39735
17.2836	8.288
16.9998	8.17736
16.7213	8.06555
16.4488	7.95269
16.1828	7.83883
15.924	7.72409
15.672	7.60853
15.4266	7.49226
15.1877	7.37535
14.9554	7.2579
14.7296	7.14
14.51	7.02175
14.2967	6.90336
14.0909	6.78505
13.8927	6.66704
13.7011	6.54956
13.517	6.43284
13.3403	6.3171
13.1707	6.20256
13.0062	6.08946
12.8476	5.978
12.6947	5.86835
12.5478	5.76034
12.4055	5.65376
12.2681	5.54836
12.1354	5.44392
12.0069	5.3402
11.8831	5.23698
11.7665	5.13403
11.6579	5.03111
11.5556	4.928
11.4598	4.82458
11.3694	4.72117
11.2846	4.61823
11.2069	4.5162
11.1364	4.41552
11.0731	4.31664
11.0168	4.22001
10.9674	4.12606
10.9246	4.03524
10.8883	3.948
10.8592	3.86457
10.8371	3.78438
10.8223	3.70662
10.8142	3.63051
10.8113	3.55524
10.8133	3.48004
10.819	3.40411
10.8273	3.32665
10.8389	3.24688
10.8541	3.164
10.8735	3.07748
10.897	2.98784
10.9246	2.89587
10.9561	2.80234
10.9916	2.70804
11.029	2.61375
11.0686	2.52025
11.1088	2.42832
11.1486	2.33875
11.1882	2.25232
11.2266	2.16961
11.262	2.09042
11.2941	2.01435
11.3236	1.94099
11.35	1.86995
11.3738	1.80083
11.3949	1.73323
11.4152	1.66674
11.4333	1.60097
11.4494	1.53552
11.4631	1.47009
11.4744	1.40481
11.4833	1.33994
11.4896	1.2757
11.4937	1.21235
11.4961	1.15012
11.4958	1.08926
11.4934	1.03
11.4901	0.972594
11.4851	0.91728
11.4792	0.86421
11.4717	0.813175
11.4622	0.763876
11.4506	0.716017
11.4375	0.6693
11.4235	0.623426
11.4086	0.578097
11.3929	0.533015
11.3762	0.487882
11.3584	0.4424
11.3399	0.396437
11.3209	0.350526
11.3012	0.305364
11.281	0.26165
11.2593	0.220083
11.237	0.18136
11.2162	0.14618
11.1965	0.115241
11.1772	0.089242
11.1578	0.06888
11.1379	0.054606
11.1165	0.045873
11.0936	0.041886
11.0695	0.04185
11.046	0.044969
11.0231	0.05045
11.0017	0.057497
10.9826	0.065314
10.966	0.073107
10.9532	0.08008
10.9451	0.085607
10.9419	0.089729
10.9434	0.092658
10.9496	0.094604
10.9597	0.095779
10.9737	0.096391
10.991	0.096654
11.0124	0.096775
11.038	0.096968
11.0677	0.09744
11.1016	0.098358
11.1397	0.0997
11.1825	0.101399
11.2284	0.103387
11.2754	0.105595
11.3236	0.107958
11.3706	0.110408
11.4152	0.112876
11.4583	0.115296
11.4997	0.1176
11.5392	0.119735
11.577	0.12171
11.613	0.123545
11.6469	0.125264
11.677	0.12689
11.7032	0.128445
11.7255	0.129951
11.7439	0.13143
11.7585	0.132906
11.7674	0.1344
11.771	0.135929
11.7692	0.137484
11.7627	0.139048
11.7523	0.140607
11.7377	0.142143
11.718	0.143644
11.6939	0.145091
11.6666	0.14647
11.6359	0.147765
11.602	0.14896
11.5657	0.150044
11.527	0.151019
11.4851	0.151891
11.4393	0.152668
11.3896	0.153355
11.3363	0.153959
11.2804	0.154488
11.2218	0.154946
11.1585	0.155342
11.0906	0.15568
11.0186	0.155966
10.9416	0.156199
10.8598	0.156374
10.7741	0.156487
10.6851	0.156536
10.5929	0.156517
10.4971	0.156425
10.3978	0.156257
10.2948	0.15601
10.1883	0.15568
10.0782	0.155268
9.9643	0.15479
9.84828	0.154269
9.73196	0.153725
9.61534	0.153181
9.50021	0.152657
9.38746	0.152176
9.27709	0.151758
9.1691	0.151426
9.06438	0.1512
8.96293	0.151094
8.86476	0.151083
8.76986	0.151138
8.68031	0.151224
8.59642	0.151311
8.51818	0.151367
8.44589	0.15136
8.37954	0.151257
8.32094	0.151029
8.26917	0.15064
8.22425	0.150083
8.18587	0.149435
8.15375	0.148794
8.12786	0.148261
8.10823	0.147935
8.09306	0.147914
8.08145	0.148299
8.07372	0.149189
8.07074	0.150683
8.07283	0.15288
8.08056	0.155809
8.09514	0.159212
8.11656	0.162761
8.14512	0.166127
8.18112	0.168981
8.22157	0.170995
8.2665	0.171841
8.31796	0.171189
8.37597	0.168712
8.43964	0.16408
8.51044	0.157219
8.58749	0.149066
8.67049	0.140813
8.75766	0.133651
8.84929	0.128772
8.94568	0.127367
9.04683	0.130628
9.15392	0.139747
9.26697	0.155913
9.38627	0.18032
9.51181	0.213844
9.6436	0.256101
9.78194	0.306395
9.92711	0.364027
10.0794	0.428302
10.2389	0.49852
10.4049	0.573984
10.5774	0.653997
10.7556	0.737862
10.9395	0.82488
11.129	0.914483
11.3245	1.00662
11.5247	1.10135
11.7287	1.19876
11.9367	1.29892
12.1479	1.4019
12.363	1.50778
12.582	1.61663
12.8057	1.72852
13.0342	1.84352
13.2674	1.96174
13.5054	2.08338
13.7481	2.20869
13.9957	2.33789
14.25	2.47123
14.5112	2.60894
14.7784	2.75126
15.0503	2.89843
15.3252	3.05068
15.6015	3.20824
15.8782	3.37129
16.1552	3.5397
16.4321	3.71328
16.7073	3.89183
16.9825	4.07517
17.2577	4.26309
17.5317	4.45541
17.8036	4.65193
18.0746	4.85246
18.3436	5.0568
18.6113	5.26462
18.8778	5.47502
19.1453	5.68696
19.4127	5.89939
19.6793	6.11128
19.945	6.32157
20.2062	6.52923
20.4629	6.73322
20.7143	6.93249
20.9612	7.126
21.2019	7.31296
21.4336	7.49356
21.6559	7.66826
21.8674	7.83749
22.0673	8.00173
22.2559	8.1614
22.4332	8.31696
22.5992	8.46885
22.7539	8.61753
22.8973	8.76344
23.0285	8.90693
23.1484	9.04797
23.2579	9.18642
23.3569	9.32214
23.4456	9.455
23.522	9.58485
23.5848	9.71158
23.6336	9.83504
23.6684	9.95509
23.6892	10.0716
23.6961	10.1844
23.6898	10.2931
23.6708	10.3973
23.6375	10.4967
23.5908	10.5907
23.5316	10.6791
23.4608	10.7614
23.3801	10.8371
23.2909	10.906
23.1939	10.9676
23.0892	11.0216
22.9758	11.0684
22.8557	11.1083
22.7292	11.1418
22.5965	11.1694
22.4576	11.1915
22.3136	11.2086
22.1634	11.221
22.006	11.2292
21.8415	11.2336
21.6698	11.2346
21.4896	11.232
21.3015	11.2257
21.1067	11.2152
20.905	11.2003
20.7	11.1808
20.4918	11.1565
20.2811	11.127
20.0654	11.0921
19.8465	11.0516
19.6269	11.0052
19.4068	10.9531
19.1869	10.8954
18.9683	10.8324
18.7505	10.7642
18.5339	10.691
18.3192	10.613
18.1061	10.5304
17.8949	10.4434
17.6864	10.3522
17.4784	10.2569
17.2708	10.1577
17.0634	10.055
16.857	9.9489
16.6532	9.83965
16.453	9.72747
16.2563	9.61259
16.0633	9.49523
15.8737	9.37563
15.6878	9.254
15.5028	9.13053
15.3177	9.00526
15.1336	8.87819
14.9491	8.74931
14.7641	8.61862
14.5782	8.48613
14.3907	8.35182
14.2012	8.2157
14.0093	8.07775
13.8151	7.938
13.6202	7.79635
13.4242	7.65246
13.2263	7.5059
13.0273	7.35626
12.8277	7.20312
12.6263	7.04604
12.424	6.88461
12.2235	6.71841
12.0242	6.54701
11.826	6.37
11.63	6.18721
11.4369	5.99954
11.2471	5.80813
11.0606	5.61413
10.8764	5.41871
10.6946	5.223
10.515	5.02817
10.34	4.83535
10.1693	4.64571
10.0018	4.4604
9.83846	4.28033
9.679	4.10552
9.52312	3.93573
9.37139	3.77074
9.22294	3.61032
9.07776	3.45424
8.93616	3.30229
8.79842	3.15423
8.66425	3.00983
8.53603	2.86888
8.41376	2.73117
8.29744	2.59661
8.18707	2.46516
8.08235	2.33674
7.98388	2.2113
7.89165	2.08879
7.80568	1.96914
7.72595	1.8523
7.65247	1.73821
7.58821	1.6268
7.53406	1.51805
7.48974	1.41198
7.45612	1.30865
7.43321	1.20813
7.42101	1.11046
7.41953	1.01571
7.42934	0.923927
7.45047	0.835169
7.48289	0.749495
7.52544	0.66696
7.57809	0.587695
7.64086	0.512127
7.71197	0.440756
7.7914	0.374085
7.88005	0.312614
7.97763	0.256845
8.08145	0.207277
8.19153	0.164413
8.30785	0.128754
8.43012	0.1008
8.55477	0.080798
8.68001	0.067974
8.80585	0.061297
8.93229	0.059739
9.05932	0.062271
9.18695	0.067862
9.31427	0.075485
9.4413	0.084108
9.56804	0.092702
9.69328	0.10024
9.81704	0.105907
9.93931	0.109753
10.0598	0.112045
10.1794	0.113049
10.2972	0.113033
10.4123	0.112262
10.5242	0.111003
10.6328	0.109521
10.7372	0.108085
10.8375	0.10696
10.9335	0.106355
11.0246	0.106243
11.1097	0.106542
11.1876	0.107169
11.2587	0.108039
11.323	0.109068
11.3804	0.110175
11.4313	0.111275
11.4738	0.112284
11.5077	0.11312
11.533	0.113716
11.5494	0.114078
11.5568	0.114232
11.5553	0.114199
11.5452	0.114004
11.5261	0.113672
11.4985	0.113225
11.4622	0.112688
11.4173	0.112085
11.3637	0.11144
11.3015	0.110772
11.2325	0.110084
11.1558	0.109373
11.0716	0.108638
10.98	0.107876
10.8827	0.107086
10.7812	0.106266
10.6756	0.105412
10.5664	0.104524
10.4573	0.1036
10.3498	0.102638
10.2442	0.101638
10.1389	0.100601
10.0339	0.099529
9.9292	0.098422
9.82478	0.097281
9.72065	0.096108
9.61683	0.094903
9.51419	0.093666
9.41304	0.0924
9.31338	0.0911
9.21551	0.089743
9.11912	0.088299
9.02541	0.08674
8.93526	0.085037
8.84869	0.083161
8.76569	0.081085
8.68656	0.078778
8.61189	0.076213
8.54317	0.07336
8.48159	0.070222
8.42804	0.066921
8.38341	0.063613
8.34682	0.060452
8.31856	0.057591
8.29863	0.055186
8.28613	0.05339
8.28197	0.052357
8.28643	0.052242
8.29982	0.0532
8.32243	0.055267
8.35455	0.058013
8.3965	0.060888
8.44797	0.063347
8.50985	0.064839
8.58214	0.064818
8.66544	0.062735
8.76064	0.058044
8.86773	0.050195
8.98703	0.03864
9.11823	0.023261
9.26251	0.005657
9.41869	-0.01215
9.58708	-0.02812
9.76766	-0.04024
9.95776	-0.04647
10.1583	-0.04479
10.3683	-0.03317
10.5867	-0.00958
10.8128	0.028
11.0469	0.081052
11.2908	0.14884
11.5452	0.23008
11.81	0.323484
12.0854	0.427767
12.3722	0.541643
12.6706	0.663826
12.9806	0.793031
13.3013	0.92797
13.633	1.06736
13.9748	1.21033
14.3283	1.35767
14.6921	1.5106
15.066	1.67033
15.4507	1.83806
15.8467	2.01501
16.2534	2.20239
16.6689	2.4014
17.0893	2.61327
17.5138	2.8392
17.9425	3.07997
18.3754	3.33462
18.8133	3.60177
19.2557	3.88003
19.7028	4.16802
20.1556	4.46434
20.614	4.76762
21.0772	5.07646
21.5446	5.38947
22.0152	5.70528
22.4886	6.02285
22.9637	6.34263
23.4399	6.6654
23.9147	6.99195
24.3866	7.32309
24.8536	7.65961
25.3148	8.0023
25.7699	8.35196
26.2188	8.70938
26.6606	9.07536
27.0944	9.45013
27.5201	9.83172
27.9369	10.2176
28.3433	10.6051
28.741	10.9919
29.1274	11.3752
29.5017	11.7526
29.8637	12.1216
30.2145	12.4796
30.5533	12.824
30.8797	13.153
31.1927	13.4674
31.4922	13.7687
31.7778	14.0584
32.0477	14.338
32.3011	14.609
32.5376	14.873
32.7581	15.1314
32.9616	15.3857
33.149	15.6374
33.3159	15.8876
33.4634	16.1352
33.5917	16.3787
33.7002	16.6165
33.7874	16.8471
33.8532	17.069
33.8996	17.2806
33.9302	17.4805
33.9442	17.6671
33.9406	17.8388
33.9186	17.9946
33.8779	18.135
33.8184	18.2609
33.7392	18.3734
33.6401	18.4733
33.5203	18.5617
33.3804	18.6395
33.2207	18.7076
33.0419	18.7671
32.8441	18.8188
32.6281	18.8636
32.3948	18.9016
32.147	18.9325
31.8861	18.9564
31.6139	18.9731
31.3313	18.9825
31.0383	18.9845
30.7339	18.9789
30.4192	18.9657
30.094	18.9448
29.7596	18.916
29.4169	18.8792
29.0668	18.8341
28.7092	18.7806
28.3471	18.7186
27.9827	18.6477
27.6159	18.5679
27.2446	18.4789
26.8689	18.3806
26.4893	18.2728
26.1052	18.1553
25.717	18.0284
25.3249	17.8923
24.9307	17.7474
24.5347	17.5937
24.137	17.4317
23.7371	17.2616
23.3364	17.0837
22.9345	16.8982
22.5358	16.7054
22.1399	16.5055
21.7475	16.2987
21.3587	16.085
20.9752	15.8646
20.5977	15.6376
20.2246	15.404
19.8554	15.1639
19.4916	14.9175
19.134	14.6648
18.7835	14.406
18.4402	14.1412
18.1047	13.8715
17.7777	13.5978
17.4597	13.3212
17.1515	13.0429
16.8531	12.7638
16.5651	12.4852
16.2873	12.2079
16.0201	11.9332
15.7634	11.662
15.5165	11.3951
15.2785	11.1314
15.0494	10.8697
14.8289	10.6084
14.618	10.3463
14.4166	10.0819
14.2262	9.81384
14.0465	9.54076
13.8781	9.26128
13.7205	8.974
13.5732	8.67815
13.4367	8.37533
13.3105	8.06779
13.193	7.75776
13.0832	7.44744
12.9812	7.13908
12.8878	6.83488
12.8036	6.53709
12.7265	6.24792
12.6578	5.9696
12.5965	5.70384
12.5424	5.45028
12.4948	5.20804
12.4534	4.97626
12.4189	4.75404
12.3913	4.54052
12.3692	4.33483
12.3529	4.13608
12.3407	3.9434
12.3318	3.75592
12.3234	3.57296
12.3157	3.39466
12.308	3.22136
12.2999	3.0534
12.2925	2.89111
12.2854	2.73484
12.2779	2.58493
12.2699	2.44171
12.261	2.30553
12.2512	2.17672
12.2401	2.05543
12.2276	1.94101
12.2131	1.83264
12.1961	1.72946
12.1759	1.63064
12.1521	1.53535
12.1247	1.44274
12.0935	1.35198
12.0584	1.26222
12.02	1.17264
11.9783	1.08274
11.9334	0.993422
11.8846	0.905951
11.8287	0.82158
11.7656	0.741565
11.6948	0.667163
11.6163	0.599629
11.5303	0.54022
11.4369	0.490192
11.3361	0.4508
11.2275	0.422838
11.1111	0.405243
10.988	0.396492
10.858	0.395058
10.7211	0.399417
10.5783	0.408043
10.4296	0.419411
10.2773	0.431997
10.1214	0.444275
9.96281	0.45472
9.80217	0.462125
9.63944	0.46655
9.47552	0.468375
9.3113	0.467979
9.14678	0.465739
8.98316	0.462036
8.82073	0.457248
8.65949	0.451753
8.50092	0.445931
8.34801	0.44016
8.20134	0.434744
8.06122	0.429687
7.92765	0.42492
7.80032	0.420369
7.67954	0.415966
7.5653	0.411639
7.45761	0.407318
7.35646	0.402931
7.26185	0.398409
7.17409	0.39368
7.09317	0.388693
7.0191	0.383478
6.95216	0.378083
6.89356	0.372556
6.84328	0.366946
6.80133	0.361303
6.76772	0.355674
6.74243	0.350108
6.72517	0.344653
6.71595	0.33936
6.71387	0.334265
6.71893	0.329362
6.7341	0.324636
6.75939	0.32007
6.79479	0.315648
6.8403	0.311353
6.89445	0.307169
6.95752	0.30308
7.02951	0.299069
7.11043	0.29512
7.20027	0.29122
7.29875	0.287369
7.40584	0.28357
7.52187	0.279826
7.64622	0.276142
7.77801	0.27252
7.91634	0.268963
8.06093	0.265476
8.21146	0.26206
8.36764	0.25872
8.52948	0.255459
8.69578	0.25228
8.86297	0.249185
9.03106	0.24618
9.19885	0.243264
9.36544	0.240443
9.53085	0.237719
9.69447	0.235095
9.85453	0.232574
10.0092	0.23016
10.158	0.227853
10.3008	0.225646
10.4376	0.223532
10.5676	0.2215
10.6908	0.219542
10.8071	0.21765
10.9166	0.215814
11.0192	0.214027
11.1141	0.212279
11.2016	0.21056
11.2822	0.208865
11.3551	0.20719
11.4191	0.205532
11.4744	0.203893
11.5211	0.202268
11.5592	0.200656
11.5886	0.199058
11.6095	0.19747
11.6217	0.195892
11.6264	0.19432
11.6243	0.192755
11.6142	0.191194
11.5961	0.189635
11.5699	0.188077
11.5357	0.186518
11.4943	0.184956
11.4449	0.183389
11.3875	0.181815
11.3224	0.180233
11.2495	0.17864
11.1689	0.177036
11.0805	0.175426
10.9835	0.173815
10.8779	0.172208
10.7646	0.17061
10.6435	0.169028
10.5147	0.167467
10.3781	0.165932
10.2338	0.164427
10.0818	0.16296
9.92295	0.161535
9.76081	0.160152
9.59541	0.158811
9.42762	0.157514
9.25835	0.15626
9.08758	0.155049
8.91533	0.153881
8.74249	0.152757
8.57143	0.151677
8.40215	0.15064
8.23466	0.149647
8.06896	0.148695
7.90593	0.147783
7.74558	0.146905
7.58791	0.146061
7.43292	0.145247
7.2806	0.14446
7.13185	0.1437
6.98578	0.14296
6.84209	0.14224
6.70167	0.141537
6.56542	0.140852
6.43244	0.140185
6.30273	0.139536
6.1763	0.138907
6.05313	0.138298
5.93324	0.13771
5.81662	0.137145
5.70239	0.136601
5.59053	0.13608
5.48165	0.135579
5.37633	0.135078
5.27459	0.134554
5.17671	0.133983
5.0836	0.13334
4.99613	0.132604
4.91521	0.131749
4.84084	0.130753
4.77331	0.129591
4.71292	0.12824
4.65996	0.126699
4.61564	0.12506
4.57994	0.123437
4.55316	0.121942
4.53591	0.120691
4.52877	0.119797
4.53204	0.119376
4.54632	0.11954
4.57161	0.120403
4.6079	0.12208
4.65461	0.12459
4.71202	0.127567
4.77985	0.130554
4.85809	0.13309
4.94734	0.134716
5.0479	0.134973
5.16005	0.133401
5.28173	0.129541
5.41382	0.122934
5.55632	0.11312
5.70982	0.100072
5.87434	0.085495
6.04986	0.071525
6.23758	0.060299
6.43809	0.053955
6.65169	0.054629
6.87868	0.064457
7.12025	0.085577
7.37669	0.120126
7.648	0.17024
7.93419	0.237492
8.23645	0.321196
8.55536	0.420102
8.89124	0.532958
9.24496	0.658515
9.61712	0.795521
10.0086	0.942728
10.4201	1.09888
10.8511	1.26274
11.3018	1.43304
11.7722	1.60884
12.2622	1.79035
12.7709	1.9781
13.2968	2.1726
13.8398	2.37439
14.3976	2.58397
14.9685	2.80186
15.5518	3.02859
16.1471	3.26468
16.7534	3.51064
17.3701	3.7668
17.9976	4.03268
18.6345	4.30762
19.2792	4.59094
19.9301	4.88197
20.5867	5.18004
21.2471	5.48449
21.9114	5.79464
22.5793	6.10982
23.2495	6.42936
23.9213	6.75279
24.5951	7.0804
25.2701	7.41268
25.9454	7.75016
26.6202	8.09329
27.2928	8.44261
27.9645	8.79858
28.6342	9.16171
29.3018	9.5325
29.9661	9.91144
30.6265	10.2985
31.2837	10.6917
31.934	11.0883
32.5757	11.486
33.2085	11.882
33.8308	12.2738
34.4416	12.6589
35.0402	13.0346
35.6256	13.3986
36.1974	13.748
36.7543	14.0811
37.2946	14.3987
37.8173	14.7021
38.3201	14.9929
38.8011	15.2724
39.2578	15.5422
39.6894	15.8037
40.0955	16.0582
40.4751	16.3073
40.8247	16.5525
41.1445	16.7947
41.436	17.0335
41.6996	17.2681
41.9355	17.4977
42.1449	17.7214
42.3309	17.9384
42.4945	18.1478
42.6364	18.3489
42.7575	18.5407
42.8569	18.7225
42.9339	18.8936
42.9892	19.0542
43.0246	19.2047
43.041	19.3456
43.0389	19.4771
43.0202	19.5998
42.9851	19.7141
42.9327	19.8202
42.8634	19.9187
42.778	20.0099
42.6748	20.0942
42.5546	20.1718
42.4166	20.2429
42.2619	20.3075
42.0914	20.366
41.9049	20.4183
41.7032	20.4647
41.4863	20.5053
41.2542	20.5404
41.0073	20.5699
40.7437	20.5942
40.4671	20.6131
40.1794	20.6266
39.8798	20.6348
39.5692	20.6377
39.2485	20.635
38.9177	20.627
38.5777	20.6135
38.2284	20.5944
37.8708	20.5699
37.507	20.5399
37.1378	20.5044
36.765	20.4635
36.3905	20.4173
36.0168	20.3659
35.6438	20.3094
35.2719	20.2478
34.9021	20.1812
34.5392	20.1097
34.1822	20.0334
33.8294	19.9524
33.4816	19.8668
33.1389	19.7768
32.8012	19.6826
32.4662	19.5844
32.1319	19.4824
31.7972	19.3767
31.4622	19.2675
31.1287	19.155
30.797	19.0394
30.4665	18.9209
30.1365	18.7996
29.8075	18.6758
29.4785	18.5496
29.1489	18.4211
28.818	18.2906
28.4875	18.1583
28.1576	18.0243
27.828	17.8888
27.5007	17.752
27.1759	17.614
26.8555	17.4751
26.5384	17.3351
26.2248	17.1944
25.9145	17.0529
25.6072	16.9108
25.3031	16.7682
25.0036	16.6251
24.7082	16.4816
24.4187	16.338
24.1343	16.1942
23.8541	16.0501
23.5795	15.9058
23.3108	15.7612
23.0478	15.6161
22.7911	15.4705
22.5403	15.3244
22.2961	15.1777
22.0581	15.0302
21.8248	14.882
21.5961	14.733
21.3721	14.5834
21.1522	14.4335
20.9356	14.2836
20.7235	14.1339
20.5161	13.9846
20.3133	13.8362
20.1131	13.6887
19.9164	13.5426
19.7242	13.398
19.5353	13.2552
19.3479	13.1139
19.1623	12.974
18.9793	12.8352
18.7996	12.6972
18.6238	12.5599
18.4512	12.423
18.2808	12.2861
18.1121	12.1492
17.9464	12.012
17.7837	11.8743
17.6236	11.7364
17.4668	11.5989
17.3133	11.4621
17.1631	11.3265
17.0155	11.1926
16.871	11.0607
16.7293	10.9314
16.5892	10.805
16.4497	10.682
16.3099	10.5627
16.1709	10.4464
16.0326	10.3325
15.8955	10.2201
15.7595	10.1084
15.6238	9.99671
15.4882	9.88419
15.3531	9.77008
15.2181	9.65362
15.0821	9.534
14.9453	9.4107
14.8069	9.28413
14.6668	9.15495
14.5249	9.02379
14.3809	8.89132
14.2348	8.75818
14.0864	8.62504
13.9356	8.49252
13.7835	8.36129
13.6303	8.232
13.4747	8.10511
13.3168	7.98033
13.1564	7.85717
12.9931	7.73515
12.8265	7.61379
12.6566	7.49262
12.4835	7.37113
12.3068	7.24885
12.1268	7.1253
11.9441	7
11.7612	6.87254
11.5776	6.74287
11.3938	6.611
11.2111	6.47695
11.0299	6.34074
10.8505	6.2024
10.6729	6.06193
10.4977	5.91936
10.3243	5.77471
10.1526	5.628
9.98274	5.47929
9.81496	5.32881
9.64925	5.17684
9.48623	5.02365
9.32588	4.86951
9.16791	4.71469
9.01232	4.55947
8.86	4.40413
8.71185	4.24894
8.56786	4.09416
8.42685	3.94009
8.28881	3.78704
8.15345	3.63535
8.02136	3.48535
7.89344	3.33736
7.76879	3.19172
7.64741	3.04877
7.5293	2.90882
7.41536	2.77221
7.3044	2.63928
7.19641	2.51028
7.09139	2.38521
6.98935	2.26397
6.89028	2.14649
6.79419	2.03268
6.70137	1.92247
6.61183	1.81577
6.52466	1.7125
6.44017	1.61258
6.35926	1.51592
6.2822	1.42245
6.20902	1.33208
6.1397	1.24476
6.07425	1.16039
6.01267	1.07892
5.95496	1.00026
5.90111	0.924345
5.85113	0.851099
5.80532	0.780448
5.76367	0.71232
5.72708	0.646717
5.69525	0.583948
5.66728	0.524401
5.64348	0.46846
5.62355	0.416511
5.60897	0.368941
5.59975	0.326134
5.59618	0.288478
5.59826	0.256358
5.606	0.23016
5.61909	0.21008
5.63753	0.195553
5.66103	0.185825
5.69019	0.180141
5.72529	0.177747
5.76664	0.177889
5.81395	0.179811
5.8675	0.18276
5.92729	0.185982
5.99423	0.18872
6.0689	0.190375
6.15131	0.190954
6.23966	0.190623
6.33367	0.18954
6.43422	0.187871
6.54043	0.185777
6.65229	0.18342
6.7695	0.180964
6.89415	0.178569
7.02654	0.1764
7.16666	0.174584
7.31451	0.173111
7.4701	0.17194
7.63372	0.171027
7.80449	0.170328
7.98239	0.169803
8.16743	0.169406
8.35902	0.169096
8.55715	0.168827
8.76153	0.16856
8.97215	0.168258
9.18903	0.167919
9.41215	0.16755
9.64152	0.167157
9.87714	0.166745
10.119	0.166322
10.3662	0.165894
10.6185	0.165467
10.8735	0.165047
11.1284	0.16464
11.3834	0.164252
11.6383	0.163877
11.8915	0.163511
12.1434	0.163148
12.3913	0.162782
12.634	0.162408
12.8708	0.162021
13.102	0.161614
13.3275	0.161182
13.5482	0.16072
13.7642	0.160225
13.9754	0.159706
14.1801	0.159177
14.3773	0.158649
14.5663	0.158137
14.7468	0.157652
14.9179	0.157207
15.0794	0.156815
15.2311	0.156489
15.3713	0.15624
15.4998	0.156079
15.6185	0.156001
15.7274	0.155997
15.8261	0.156059
15.9157	0.15618
15.996	0.156349
16.0671	0.156561
16.1281	0.156805
16.1781	0.157074
16.2171	0.15736
16.245	0.157654
16.262	0.157946
16.267	0.158227
16.2611	0.158486
16.2441	0.158715
16.2168	0.158902
16.179	0.159038
16.1299	0.159113
16.0686	0.159117
15.9951	0.15904
15.9097	0.158875
15.8125	0.158624
15.7033	0.15829
15.5825	0.157877
15.4501	0.157392
15.307	0.156836
15.1532	0.156215
14.9905	0.155532
14.8218	0.154792
14.6472	0.154
14.4666	0.153159
14.2819	0.152276
14.0929	0.151358
13.9025	0.15041
13.7119	0.14944
13.5218	0.148453
13.3314	0.147458
13.1407	0.146459
12.947	0.145464
12.7503	0.14448
12.5507	0.143511
12.3499	0.14255
12.1488	0.141594
11.9483	0.140633
11.7484	0.139661
11.5494	0.138672
11.3512	0.137659
11.154	0.136613
10.9594	0.135529
10.7675	0.1344
10.5777	0.13322
10.39	0.131989
10.2044	0.130706
10.0205	0.129375
9.83846	0.127995
9.65818	0.126568
9.47968	0.125094
9.30386	0.123573
9.13072	0.122009
8.96026	0.1204
8.79276	0.118751
8.62914	0.117072
8.46909	0.115376
8.31261	0.113677
8.1594	0.111989
8.01005	0.110324
7.86547	0.108695
7.72714	0.107116
7.59505	0.1056
7.46832	0.10416
7.34694	0.102808
7.23092	0.101544
7.11935	0.10037
7.01226	0.099285
6.90932	0.09829
6.81085	0.097383
6.71684	0.096564
6.62551	0.095834
6.53686	0.095193
6.45088	0.09464
6.36699	0.094175
6.28429	0.093791
6.20188	0.093484
6.11858	0.093246
6.03409	0.093073
5.94931	0.092959
5.86422	0.092896
5.78152	0.092879
5.7012	0.092903
5.62325	0.09296
5.54709	0.093048
5.47242	0.093167
5.39894	0.093322
5.32695	0.093518
5.25704	0.093757
5.18921	0.094046
5.12376	0.094386
5.06009	0.094782
4.99822	0.095239
4.93812	0.09576
4.88011	0.096348
4.82418	0.096997
4.77033	0.097701
4.71857	0.098454
4.66918	0.099247
4.62218	0.100076
4.57726	0.100932
4.53472	0.101809
4.49456	0.102701
4.45618	0.1036
4.41959	0.104504
4.38478	0.105425
4.35176	0.10638
4.32052	0.107384
4.29077	0.108453
4.26221	0.109605
4.23425	0.110856
4.20688	0.112221
4.181	0.113717
4.1566	0.11536
4.13369	0.117163
4.11317	0.119125
4.09502	0.121241
4.07925	0.123508
4.06497	0.12592
4.05188	0.128472
4.04117	0.13116
4.03284	0.133981
4.02689	0.136929
4.02362	0.14
4.02422	0.14319
4.02868	0.146496
4.0379	0.149918
4.05188	0.153453
4.07033	0.1571
4.09353	0.160857
4.12061	0.164723
4.15154	0.168697
4.18665	0.172777
4.22621	0.17696
4.27025	0.181245
4.31874	0.185627
4.3711	0.1901
4.42673	0.194657
4.48563	0.199292
4.54692	0.204
4.61058	0.208776
4.67662	0.213611
4.74505	0.218502
4.81496	0.22344
4.88636	0.228425
4.95924	0.233468
5.03362	0.238585
5.10859	0.243791
5.18415	0.249101
5.2609	0.254531
5.33795	0.260097
5.4153	0.265813
5.49295	0.271696
5.57	0.27776
5.64646	0.284008
5.72232	0.290392
5.79758	0.296846
5.87226	0.303311
5.94633	0.309723
6.01981	0.316019
6.0927	0.322137
6.16469	0.328015
6.2358	0.333591
6.306	0.3388
6.37502	0.343594
6.44285	0.347974
6.50949	0.351951
6.57583	0.355538
6.64187	0.358749
6.70673	0.361596
6.77039	0.364092
6.83287	0.366249
6.89326	0.368081
6.95038	0.3696
7.00422	0.370818
7.0545	0.371741
7.1024	0.372373
7.14821	0.372719
7.19165	0.372783
7.233	0.37257
7.27227	0.372084
7.30856	0.371332
7.34158	0.370315
7.37133	0.36904
7.39811	0.36751
7.4222	0.365725
7.44452	0.363684
7.46504	0.361386
7.48468	0.358831
7.50342	0.356017
7.52127	0.352944
7.53823	0.349611
7.55518	0.346016
[truncated: 502 more rows]

## Sheet: Fig 1l
Firing rate (Hz)	Running Speed (cm/s)		Fit-Firing rate (Hz)	Fit-Running Speed (cm/s)
24.8828	3.6339		5.01843	0.015315
24.4086	3.43177		5.9804	0.805049
23.9305	3.23672		6.4462	1.18068
23.4501	3.04901		6.5985	1.30256
22.9681	2.86888		6.66988	1.35951
22.4844	2.69652		6.70467	1.38724
22.0009	2.53179		6.75991	1.43121
21.5187	2.37443		7.84491	2.28269
21.0377	2.22423		7.96285	2.37386
20.5563	2.08093		8.57738	2.8446
20.0756	1.94432		8.91751	3.10205
19.5954	1.81414		8.96691	3.13926
19.1135	1.69017		9.06875	3.21582
18.6297	1.57218		9.16475	3.28782
18.1448	1.45992		9.2579	3.35751
17.6608	1.3532		9.50609	3.54241
17.1786	1.25198		9.50958	3.54501
16.6984	1.15624		9.54799	3.57351
16.2206	1.06597		9.58639	3.60199
15.7461	0.981182		9.6248	3.63045
15.2779	0.90185		9.6632	3.65887
14.8167	0.827969		9.70161	3.68727
14.3625	0.759533		9.74002	3.71564
13.9156	0.696533		9.77842	3.74398
13.4759	0.63896		9.81683	3.7723
13.0443	0.586748		9.85523	3.80059
12.6221	0.539599		9.89364	3.82885
12.2095	0.497155		9.90381	3.83633
11.8073	0.459061		9.93204	3.85709
11.4161	0.424959		9.97045	3.88529
11.035	0.394491		10.0089	3.91347
10.6637	0.367303		10.0473	3.94163
10.3032	0.343036		10.0857	3.96975
9.95389	0.321334		10.1241	3.99785
9.61653	0.30184		10.1625	4.02592
9.29077	0.284241		10.186	4.04311
8.97602	0.268397		10.2009	4.05397
8.67287	0.25421		10.2393	4.08199
8.38103	0.241585		10.2777	4.10998
8.0993	0.230424		10.3161	4.13794
7.82739	0.220631		10.3545	4.16589
7.5653	0.212108		10.3929	4.1938
7.31243	0.204761		10.4313	4.22168
7.07176	0.19849		10.4669	4.24748
6.84328	0.1932		10.4697	4.24954
6.627	0.188827		10.5081	4.27737
6.42322	0.18544		10.5465	4.30517
6.23104	0.183139		10.5849	4.33295
6.05016	0.182026		10.6233	4.3607
5.88058	0.182202		10.6275	4.36371
5.72202	0.183769		10.6431	4.37499
5.57446	0.186828		10.6465	4.37744
5.43732	0.191479		10.6617	4.38843
5.31029	0.197826		10.7002	4.41613
5.19337	0.205968		10.7386	4.4438
5.08568	0.215984		10.777	4.47144
4.98691	0.227863		10.7972	4.48598
4.89707	0.241569		10.8154	4.49906
4.81734	0.257067		10.8297	4.50935
4.74653	0.274322		10.8538	4.52665
4.68495	0.293299		10.8922	4.55421
4.63468	0.313963		10.9306	4.58175
4.596	0.336279		10.9472	4.59363
4.56893	0.360212		10.969	4.60926
4.55286	0.385728		11.0074	4.63675
4.5481	0.412812		11.0186	4.64477
4.55405	0.441531		11.0458	4.66421
4.57042	0.471974		11.0842	4.69164
4.5963	0.504229		11.1226	4.71905
4.63051	0.538385		11.1327	4.72628
4.67305	0.57453		11.161	4.74643
4.72452	0.612752		11.1741	4.75574
4.78551	0.653141		11.1994	4.77378
4.85631	0.695783		11.2378	4.80111
4.93604	0.740768		11.2762	4.82841
5.02469	0.788177		11.3146	4.85569
5.12287	0.83806		11.3523	4.88241
5.23086	0.890464		11.353	4.88293
5.34985	0.945431		11.3833	4.90438
5.48046	1.00301		11.3915	4.91016
5.62325	1.06324		11.4299	4.93736
5.77736	1.12616		11.4683	4.96453
5.94246	1.19183		11.4865	4.97741
6.11858	1.26028		11.5067	4.99168
6.30481	1.33157		11.5451	5.01879
6.50176	1.40571		11.566	5.03359
6.70911	1.48269		11.5835	5.04589
6.92777	1.56246		11.6219	5.07295
7.15773	1.64499		11.6603	5.09999
7.399	1.73022		11.6987	5.12701
7.65187	1.81813		11.7005	5.12828
7.91634	1.90867		11.7371	5.154
8.19123	2.00179		11.738	5.15465
8.47682	2.09747		11.7755	5.18096
8.77313	2.19565		11.8139	5.20789
9.07925	2.29626		11.8523	5.23481
9.39549	2.39908		11.8907	5.26169
9.72184	2.50385		11.9291	5.28855
10.0583	2.61031		11.9675	5.31539
10.4049	2.71821		12.0059	5.3422
10.7619	2.82728		12.0443	5.36898
11.1293	2.93726		12.0576	5.37825
11.5071	3.0479		12.0828	5.39574
11.8953	3.15894		12.0922	5.40229
12.2943	3.27012		12.1212	5.42246
12.7036	3.38123		12.1502	5.44263
13.1234	3.49224		12.1596	5.44917
13.5536	3.60319		12.1703	5.45665
13.9951	3.71411		12.198	5.47585
14.447	3.82501		12.2364	5.5025
14.9084	3.93592		12.2736	5.52832
15.3784	4.04688		12.2748	5.52914
15.8562	4.1579		12.2885	5.53864
16.3402	4.26902		12.3132	5.55574
16.8287	4.38026		12.3516	5.58232
17.3217	4.49163		12.39	5.60886
17.8197	4.60307		12.4284	5.63539
18.3227	4.71447		12.4292	5.63595
18.8311	4.82576		12.4668	5.6619
19.344	4.93686		12.5052	5.68837
19.8599	5.04766		12.5411	5.71306
20.376	5.15809		12.5436	5.71482
20.8919	5.26806		12.582	5.74125
21.408	5.37748		12.6204	5.76764
21.9227	5.48626		12.6588	5.79402
22.4341	5.59427		12.6972	5.82037
22.9404	5.70115		12.725	5.83938
23.4373	5.80648		12.7285	5.84182
23.9228	5.90987		12.7356	5.84669
24.3958	6.01089		12.774	5.87299
24.8563	6.10914		12.8125	5.89926
25.3043	6.20422		12.8508	5.92551
25.7387	6.2957		12.8893	5.95173
26.1602	6.38319		12.9277	5.97793
26.5672	6.46626		12.9661	6.0041
26.9587	6.54463		13.0045	6.03025
27.3321	6.61839		13.0429	6.05637
27.6873	6.68776		13.0654	6.07164
28.0243	6.75295		13.0813	6.08247
28.3424	6.81417		13.1197	6.10854
28.6413	6.87165		13.1581	6.13459
28.9216	6.92558		13.1965	6.16061
29.1822	6.97618		13.2349	6.18661
29.4234	7.02367		13.2733	6.21258
29.6463	7.06826		13.2948	6.22709
29.8498	7.1101		13.3117	6.23853
30.0339	7.14911		13.3501	6.26445
30.1987	7.1851		13.3885	6.29034
30.3442	7.21795		13.4269	6.31622
30.4694	7.24749		13.4653	6.34206
30.5745	7.27357		13.5038	6.36789
30.6593	7.29602		13.5421	6.39368
30.7238	7.31471		13.5806	6.41946
30.7672	7.32947		13.619	6.44521
30.7887	7.34014		13.6373	6.45751
30.7881	7.34663		13.6574	6.47093
30.7628	7.349		13.6958	6.49663
30.7125	7.34737		13.7342	6.52231
30.6381	7.34188		13.7726	6.54796
30.5388	7.33264		13.811	6.57358
30.4153	7.31977		13.8487	6.59874
30.2686	7.30341		13.8494	6.59918
30.1003	7.28366		13.8878	6.62476
29.9122	7.26066		13.9262	6.65031
29.7052	7.23453		13.9646	6.67584
29.4791	7.20535		14.003	6.70134
29.2351	7.17302		14.0414	6.72682
28.9724	7.13744		14.0701	6.74579
28.6919	7.09847		14.0798	6.75227
28.3944	7.05599		14.0845	6.75538
28.0826	7.00988		14.1182	6.7777
27.7566	6.96		14.14	6.79212
27.4151	6.90623		14.1566	6.8031
27.0599	6.84845		14.176	6.81593
26.6928	6.78653		14.195	6.82849
26.3155	6.72045		14.2334	6.85384
25.9326	6.65061		14.2719	6.87917
25.5459	6.5775		14.2995	6.89742
25.1553	6.50164		14.3103	6.90448
24.7614	6.42352		14.3487	6.92977
24.3642	6.34363		14.3871	6.95502
23.9638	6.26249		14.4033	6.9657
23.5598	6.18059		14.4255	6.98026
23.1543	6.09844		14.4639	7.00547
22.7474	6.01653		14.5023	7.03065
22.3416	5.93528		14.5407	7.05582
21.9376	5.85474		14.5579	7.0671
21.5354	5.77489		14.5791	7.08096
21.1358	5.69569		14.6175	7.10606
20.7396	5.61712		14.6559	7.13115
20.3466	5.53914		14.6662	7.13786
19.9583	5.46172		14.6943	7.15623
19.574	5.38483		14.7327	7.18126
19.1935	5.30844		14.7711	7.20628
18.818	5.23253		14.8095	7.23128
18.448	5.15704		14.8479	7.25624
18.0841	5.08186		14.8863	7.28119
17.7271	5.00687		14.9247	7.30611
17.3791	4.93193		14.9632	7.33101
17.0402	4.85694		15.0016	7.35589
16.7118	4.78174		15.04	7.38074
16.3947	4.70624		15.0784	7.40556
16.0897	4.63028		15.1168	7.43035
15.7988	4.55375		15.1552	7.45515
15.5227	4.47653		15.1936	7.47989
15.2648	4.39863		15.232	7.50463
15.0253	4.32072		15.2704	7.52933
14.8042	4.24361		15.3088	7.55401
14.6034	4.1681		15.3472	7.57868
14.4229	4.09499		15.3856	7.60332
14.2622	4.02512		15.424	7.62792
14.1218	3.95927		15.4624	7.65252
14.0004	3.89826		15.4638	7.65342
13.8978	3.8429		15.5008	7.67708
13.8133	3.794		15.5392	7.70162
13.7452	3.75225		15.5776	7.72614
13.6943	3.7179		15.616	7.75063
13.6607	3.69106		15.6545	7.7751
13.6449	3.67186		15.6884	7.79672
13.6467	3.66042		15.6929	7.79955
13.6666	3.65687		15.6934	7.79989
13.7068	3.66133		15.7313	7.82398
13.7666	3.67392		15.7697	7.84837
13.8454	3.69477		15.8081	7.87276
13.9427	3.724		15.8248	7.88336
14.0569	3.76165		15.8465	7.89711
14.1875	3.80745		15.8849	7.92145
14.336	3.86104		15.9233	7.94574
14.5029	3.92205		15.9617	7.97003
14.6891	3.99013		16.0001	7.99429
14.8962	4.06492		16.0385	8.01853
15.1241	4.14606		16.0769	8.04275
15.3713	4.2332		16.1153	8.06693
15.639	4.32596		16.1537	8.0911
15.9264	4.424		16.1543	8.09145
16.2322	4.527		16.1921	8.11524
16.5568	4.63479		16.2305	8.13937
16.9001	4.74727		16.2689	8.16346
17.2604	4.86431		16.3073	8.18754
17.6364	4.98581		16.3457	8.21159
18.0267	5.11164		16.3842	8.23562
18.4328	5.24169		16.4226	8.25962
18.8541	5.37584		16.461	8.28361
19.2893	5.51399		16.4994	8.30757
19.7379	5.656		16.5378	8.3315
20.1972	5.80181		16.5657	8.34889
20.6658	5.95153		16.5762	8.35542
21.14	6.10531		16.6146	8.3793
21.6193	6.2633		16.653	8.40318
22.1	6.42564		16.6914	8.42702
22.5796	6.59249		16.7298	8.45084
23.0583	6.764		16.7682	8.47464
23.5348	6.94032		16.8066	8.49841
24.007	7.1216		16.845	8.52216
24.4737	7.308		16.8834	8.5459
24.9342	7.49946		16.9218	8.56961
25.3879	7.6952		16.9602	8.5933
25.8336	7.89422		16.9986	8.61696
26.2703	8.09553		17.0305	8.63654
26.6987	8.29814		17.037	8.6406
27.1185	8.50105		17.0423	8.64382
27.5302	8.70329		17.0755	8.66421
27.9342	8.90385		17.0951	8.67629
28.3305	9.10175		17.1005	8.67962
28.7199	9.296		17.1139	8.68781
29.1025	9.48576		17.1166	8.68953
29.4776	9.67083		17.1523	8.71138
29.8441	9.85114		17.1907	8.73493
30.2005	10.0267		17.2291	8.75846
30.5465	10.1973		17.2675	8.78196
30.8803	10.3631		17.3059	8.80543
31.2022	10.5239		17.3443	8.8289
31.5128	10.6797		17.3827	8.85233
31.812	10.8304		17.4211	8.87575
32.1003	10.976		17.4595	8.89914
32.3776	11.1165		17.4979	8.92252
32.6427	11.2518		17.5363	8.94585
32.8928	11.3819		17.5747	8.96918
33.1258	11.507		17.6131	8.99249
33.34	11.6271		17.627	9.00092
33.5354	11.7421		17.6515	9.01576
33.713	11.852		17.6899	9.03902
33.8719	11.957		17.7283	9.06226
34.0123	12.057		17.7667	9.08547
34.1346	12.152		17.8052	9.10866
34.2378	12.2421		17.8436	9.13181
34.3214	12.3273		17.882	9.15496
34.3872	12.4077		17.9063	9.16966
34.4359	12.4831		17.9204	9.17809
34.4678	12.5537		17.9588	9.20119
34.4806	12.6195		17.9972	9.22427
34.4749	12.6805		18.0356	9.24733
34.4517	12.7366		18.074	9.27037
34.411	12.788		18.1124	9.29337
34.3553	12.8346		18.1508	9.31636
34.2857	12.8765		18.1892	9.33934
34.2048	12.9138		18.2276	9.36228
34.1126	12.9466		18.266	9.3852
34.0126	12.9749		18.3044	9.40811
33.9076	12.999		18.3428	9.43099
33.7957	13.0188		18.3812	9.45385
33.677	13.0346		18.4196	9.47668
33.5533	13.0465		18.458	9.4995
33.4236	13.0544		18.4964	9.5223
33.2888	13.0586		18.5349	9.54506
33.149	13.0592		18.5733	9.56781
33.0041	13.0557		18.6117	9.59053
32.8551	13.0481		18.648	9.61202
32.7001	13.0358		18.6501	9.61325
32.5373	13.0187		18.6558	9.61661
32.3657	12.9963		18.6569	9.61728
32.1842	12.9685		18.6885	9.63593
31.9935	12.9348		18.7239	9.65681
31.7939	12.8949		18.7269	9.65859
31.5845	12.8486		18.7653	9.68123
31.3652	12.7957		18.8037	9.70385
31.137	12.7363		18.8421	9.72644
30.9008	12.6707		18.8805	9.74902
30.6566	12.5992		18.9189	9.77157
30.4043	12.5222		18.9573	9.79411
30.1431	12.44		18.9957	9.81662
29.8712	12.3528		19.0341	9.8391
29.5886	12.261		19.0725	9.86157
29.2946	12.1648		19.1109	9.88401
28.99	12.0646		19.1493	9.90644
28.6747	11.9606		19.1878	9.92884
28.3513	11.8527		19.2262	9.95122
28.0217	11.7406		19.2646	9.97358
27.6867	11.624		19.303	9.99592
27.3463	11.5028		19.3414	10.0182
27.0007	11.3767		19.3798	10.0405
26.6502	11.2454		19.4182	10.0628
26.2941	11.1088		19.4566	10.0851
25.9326	10.9666		19.495	10.1073
25.5667	10.8186		19.5334	10.1295
25.1963	10.6647		19.5718	10.1517
24.8215	10.5052		19.6102	10.1738
24.4425	10.3405		19.6486	10.196
24.0608	10.1713		19.687	10.2181
23.6785	9.99793		19.7254	10.2402
23.2945	9.82092		19.7638	10.2623
22.9083	9.64073		19.8016	10.284
22.521	9.45786		19.8022	10.2844
22.1316	9.2728		19.8406	10.3064
21.7412	9.086		19.879	10.3284
21.3497	8.89784		19.9174	10.3504
20.9579	8.70813		19.9496	10.3688
20.5647	8.51657		19.9559	10.3724
20.169	8.32285		19.9943	10.3944
19.773	8.12666		20.0063	10.4012
19.3773	7.92771		20.0327	10.4163
18.9823	7.72567		20.0711	10.4382
18.5887	7.52024		20.1095	10.4601
18.1966	7.31112		20.1479	10.482
17.8069	7.098		20.1863	10.5038
17.4201	6.8808		20.2247	10.5256
17.0361	6.66035		20.2631	10.5474
16.6567	6.43771		20.2785	10.5562
16.2846	6.21396		20.3015	10.5692
15.921	5.99014		20.3399	10.591
15.5673	5.76732		20.3783	10.6128
15.2231	5.54656		20.4167	10.6345
14.8881	5.32893		20.4308	10.6424
14.5633	5.11548		20.4551	10.6562
14.2491	4.90728		20.4935	10.6779
13.9454	4.70515		20.5319	10.6995
13.6524	4.50899		20.5703	10.7212
13.37	4.31846		20.6088	10.7428
13.0996	4.13321		20.6363	10.7583
12.842	3.95291		20.6471	10.7644
12.5989	3.77721		20.6856	10.786
12.3704	3.60576		20.724	10.8075
12.1565	3.43825		20.7624	10.8291
11.9563	3.2743		20.7858	10.8422
11.7704	3.1136		20.8008	10.8506
11.5978	2.95593		20.8392	10.8721
11.4387	2.8016		20.8776	10.8935
11.2926	2.65107		20.916	10.915
11.1596	2.50479		20.9544	10.9364
11.0389	2.36321		20.9928	10.9579
10.93	2.22678		21.0312	10.9793
10.8339	2.09596		21.0696	11.0006
10.7509	1.97118		21.108	11.022
10.6807	1.85292		21.1464	11.0433
10.6238	1.7416		21.1848	11.0646
10.5786	1.63753		21.2232	11.0859
10.5444	1.54034		21.2616	11.1072
10.52	1.44952		21.3	11.1284
10.5043	1.36453		21.3385	11.1496
10.4986	1.28487		21.3769	11.1708
10.5031	1.21		21.4153	11.1921
10.5165	1.13941		21.4537	11.2132
10.5388	1.07257		21.4921	11.2344
10.5673	1.00897		21.5305	11.2555
10.6021	0.94808		21.5411	11.2613
10.642	0.889522		21.5689	11.2766
10.6869	0.833492		21.6073	11.2977
10.7369	0.780329		21.6457	11.3187
10.7904	0.73037		21.6841	11.3398
10.8473	0.683956		21.7225	11.3608
10.9062	0.641423		21.7609	11.3818
10.9669	0.603111		21.7993	11.4028
11.0284	0.569358		21.8377	11.4238
11.0897	0.540501		21.8435	11.4269
11.1504	0.51688		21.8761	11.4447
11.2105	0.498665		21.9145	11.4657
11.2685	0.485349		21.9529	11.4866
11.3236	0.476258		21.9913	11.5075
11.375	0.470719		22.0297	11.5283
11.4217	0.468059		22.0681	11.5492
11.4637	0.467601		22.0704	11.5504
11.5009	0.468672		22.1066	11.57
11.533	0.470598		22.1166	11.5754
11.5598	0.472706		22.145	11.5908
11.5812	0.47432		22.1589	11.5983
11.5969	0.474897		22.1834	11.6116
11.6071	0.47441		22.2218	11.6324
11.6109	0.472963		22.2602	11.6531
11.6083	0.470658		22.2986	11.6738
11.5984	0.467601		22.337	11.6945
11.5815	0.463894		22.3754	11.7152
11.558	0.459641		22.4138	11.7359
11.527	0.454945		22.4522	11.7565
11.4884	0.44991		22.4906	11.7772
11.442	0.44464		22.5028	11.7837
11.3875	0.439212		22.529	11.7978
11.325	0.433598		22.548	11.8079
11.2545	0.427748		22.5674	11.8184
11.1769	0.421609		22.6058	11.8389
11.0921	0.415127		22.6442	11.8595
10.9999	0.408251		22.6826	11.88
10.8999	0.400929		22.7211	11.9005
10.7922	0.393109		22.7238	11.902
10.6765	0.384736		22.7595	11.921
10.5545	0.37576		22.7979	11.9414
10.4269	0.366153		22.8363	11.9619
10.2936	0.355985		22.8747	11.9823
10.155	0.345353		22.9131	12.0027
10.0104	0.334353		22.9437	12.019
9.85988	0.323081		22.9515	12.0231
9.70429	0.311633		22.9899	12.0435
9.54394	0.300105		23.0283	12.0639
9.38091	0.288593		23.0667	12.0842
9.21521	0.277192		23.1051	12.1045
9.04772	0.266		23.1435	12.1248
8.87874	0.255095		23.1819	12.1451
8.70857	0.244491		23.2203	12.1653
8.53841	0.234185		23.2587	12.1856
8.36854	0.224173		23.2971	12.2058
8.20075	0.214452		23.3355	12.226
8.03505	0.205019		23.3739	12.2461
7.87291	0.195871		23.4123	12.2663
7.71554	0.187003		23.4335	12.2774
7.56322	0.178414		23.4507	12.2864
7.41625	0.1701		23.4891	12.3065
7.27584	0.162054		23.5142	12.3197
7.14256	0.154253		23.5276	12.3267
7.01761	0.146672		23.566	12.3467
6.90189	0.139285		23.6044	12.3668
6.79538	0.132066		23.6428	12.3868
6.6984	0.124989		23.6812	12.4069
6.61123	0.121203		23.7196	12.4269
6.53418	0.150643		23.758	12.4468
6.46754	0.18662		23.7964	12.4668
6.41191	0.229585		23.8348	12.4867
6.36848	0.279346		23.8732	12.5067
6.33724	0.335552		23.9116	12.5266
6.3185	0.397851		23.95	12.5465
6.31285	0.465891		23.9884	12.5663
6.32058	0.539321		24.0268	12.5862
6.3417	0.617788		24.0652	12.606
6.37829	0.700942		24.1036	12.6258
6.43125	0.78843		24.1421	12.6456
6.50056	0.8799		24.1805	12.6654
6.58654	0.975089		24.2189	12.6852
6.68918	1.07408		24.2573	12.7049
6.80877	1.17703		24.2957	12.7246
6.94502	1.28413		24.3293	12.7419
7.09793	1.39552		24.3341	12.7443
7.26751	1.5114		24.3725	12.764
7.45404	1.63191		24.4109	12.7836
7.65782	1.75724		24.4493	12.8033
7.87886	1.88755		24.4877	12.8229
8.11686	2.023		24.5261	12.8425
8.37151	2.1637		24.5645	12.8621
8.64342	2.30948		24.6011	12.8808
8.93259	2.46008		24.6029	12.8817
9.2402	2.61526		24.6413	12.9012
9.56655	2.77478		24.6778	12.9198
9.91194	2.93838		24.6797	12.9207
10.2755	3.10583		24.7181	12.9402
10.6566	3.27688		24.7565	12.9597
11.0534	3.45129		24.7949	12.9792
11.4661	3.6288		24.8333	12.9987
11.8939	3.80918		24.8717	13.0181
12.3362	3.99222		24.9102	13.0375
12.7923	4.1777		24.9486	13.0569
13.2611	4.36543		24.9719	13.0687
13.7398	4.55518		24.987	13.0763
14.2283	4.74677		25.0254	13.0956
14.7245	4.93997		25.0638	13.115
15.2273	5.13458		25.1022	13.1343
15.7357	5.33039		25.1406	13.1536
16.2489	5.5272		25.179	13.1729
16.7659	5.72472		25.2174	13.1922
17.2854	5.92239		25.2558	13.2114
17.8039	6.11954		25.2942	13.2307
18.3215	6.31555		25.3326	13.2499
18.8383	6.50976		25.3644	13.2657
19.3532	6.70152		25.371	13.2691
19.8655	6.8902		25.4094	13.2882
20.3745	7.07513		25.4478	13.3074
20.8794	7.25568		25.4862	13.3265
21.3786	7.4312		25.5246	13.3456
21.8686	7.60117		25.5631	13.3647
22.3493	7.76554		25.6014	13.3838
22.8203	7.92442		25.6399	13.4029
23.2796	8.07789		25.6783	13.4219
23.7267	8.22603		25.7167	13.441
24.1617	8.36893		25.7551	13.46
24.5838	8.5067		25.775	13.4698
24.9905	8.63941		25.7935	13.479
25.3817	8.76714		25.8319	13.4979
25.7565	8.89		25.8703	13.5169
26.115	9.00801		25.9087	13.5358
26.4568	9.12099		25.9471	13.5548
26.782	9.22867		25.9855	13.5737
27.0908	9.33084		26.0239	13.5925
27.3832	9.42723		26.0623	13.6114
27.6584	9.5176		26.1007	13.6303
27.9154	9.60171		26.1391	13.6491
28.1543	9.67931		26.1775	13.6679
28.3745	9.75015		26.2159	13.6867
28.5759	9.814		26.2199	13.6886
28.7583	9.87068		26.2543	13.7055
28.9213	9.92035		26.2928	13.7242
29.0614	9.96326		26.3312	13.743
29.1777	9.99963		26.3696	13.7617
29.2685	10.0297		26.408	13.7804
29.3351	10.0537		26.4464	13.799
29.3776	10.0719		26.4718	13.8114
29.3985	10.0846		26.4848	13.8177
29.397	10.0918		26.5232	13.8364
29.3732	10.094		26.5616	13.855
29.3271	10.0913		26.6	13.8736
29.2586	10.0839		26.6384	13.8922
29.1688	10.0719		26.6768	13.9108
29.0602	10.0555		26.6972	13.9206
28.9329	10.0348		26.7152	13.9293
28.7886	10.01		26.7536	13.9479
28.6283	9.98127		26.792	13.9664
28.4527	9.94872		26.8304	13.9849
28.2629	9.91251		26.8688	14.0034
28.0588	9.8728		26.9072	14.0219
27.8414	9.82969		26.9456	14.0403
27.6135	9.7831		26.9511	14.043
27.3743	9.73292		26.984	14.0588
27.1238	9.67902		27.0224	14.0772
26.8629	9.62128		27.0609	14.0956
26.5931	9.55959		27.0993	14.114
26.3143	9.49381		27.1377	14.1323
26.0276	9.42383		27.1761	14.1507
25.7336	9.34954		27.2145	14.169
25.4361	9.2708		27.2529	14.1873
25.1351	9.18758		27.2913	14.2056
24.8307	9.10013		27.3297	14.2239
24.5249	9.00877		27.3681	14.2421
24.2176	8.91385		27.4065	14.2604
23.907	8.81569		27.4449	14.2786
23.5922	8.71464		27.4833	14.2968
23.2763	8.61101		27.5217	14.315
22.9592	8.50514		27.5601	14.3332
22.6421	8.39735		27.5985	14.3513
22.3249	8.288		27.6369	14.3695
22.0069	8.17736		27.6753	14.3876
21.688	8.06555		27.6812	14.3903
21.3676	7.95269		27.7138	14.4057
21.0457	7.83883		27.7522	14.4238
20.7232	7.72409		27.7906	14.4418
20.401	7.60853		27.829	14.4599
20.0791	7.49226		27.8674	14.4779
19.7575	7.37535		27.9058	14.4959
19.4363	7.2579		27.9442	14.5139
19.1152	7.14		27.9826	14.5319
18.7951	7.02175		28.021	14.5499
18.4798	6.90336		28.0594	14.5678
18.1701	6.78505		28.0978	14.5858
17.8681	6.66704		28.1362	14.6037
17.5727	6.54956		28.1501	14.6102
17.2836	6.43284		28.1746	14.6216
16.9998	6.3171		28.213	14.6394
16.7213	6.20256		28.2514	14.6573
16.4488	6.08946		28.2898	14.6751
16.1828	5.978		28.3282	14.693
15.924	5.86835		28.3666	14.7108
15.672	5.76034		28.405	14.7286
15.4266	5.65376		28.4434	14.7463
15.1877	5.54836		28.4819	14.7641
14.9554	5.44392		28.5203	14.7818
14.7296	5.3402		28.5587	14.7996
14.51	5.23698		28.5971	14.8173
14.2967	5.13403		28.6355	14.835
14.0909	5.03111		28.6739	14.8526
13.8927	4.928		28.7123	14.8703
13.7011	4.82458		28.7507	14.8879
13.517	4.72117		28.7542	14.8896
13.3403	4.61823		28.7891	14.9055
13.1707	4.5162		28.7968	14.9091
13.0062	4.41552		28.8275	14.9231
12.8476	4.31664		28.8659	14.9407
12.6947	4.22001		28.8804	14.9474
12.5478	4.12606		28.8896	14.9516
12.4055	4.03524		28.9043	14.9583
12.2681	3.948		28.9427	14.9759
12.1354	3.86457		28.9811	14.9934
12.0069	3.78438		28.983	14.9943
11.8831	3.70662		29.0195	15.0109
11.7665	3.63051		29.0579	15.0284
11.6579	3.55524		29.0964	15.0459
11.5556	3.48004		29.1348	15.0634
11.4598	3.40411		29.1732	15.0808
11.3694	3.32665		29.2082	15.0968
11.2846	3.24688		29.2116	15.0983
11.2069	3.164		29.25	15.1157
11.1364	3.07748		29.2884	15.1331
11.0731	2.98784		29.3268	15.1505
11.0168	2.89587		29.3652	15.1678
10.9674	2.80234		29.4036	15.1852
10.9246	2.70804		29.442	15.2025
10.8883	2.61375		29.4804	15.2199
10.8592	2.52025		29.5175	15.2366
10.8371	2.42832		29.5188	15.2372
10.8223	2.33875		29.5572	15.2545
10.8142	2.25232		29.5956	15.2717
10.8113	2.16961		29.634	15.289
10.8133	2.09042		29.6711	15.3056
10.819	2.01435		29.6724	15.3062
10.8273	1.94099		29.7108	15.3234
10.8389	1.86995		29.7492	15.3406
10.8541	1.80083		29.7876	15.3578
10.8735	1.73323		29.826	15.375
10.897	1.66674		29.8645	15.3921
10.9246	1.60097		29.9029	15.4093
10.9561	1.53552		29.9413	15.4264
10.9916	1.47009		29.9797	15.4435
11.029	1.40481		30.0181	15.4606
11.0686	1.33994		30.0565	15.4777
11.1088	1.2757		30.0949	15.4947
11.1486	1.21235		30.1333	15.5118
11.1882	1.15012		30.1717	15.5288
11.2266	1.08926		30.2101	15.5458
11.262	1.03		30.2485	15.5628
11.2941	0.972594		30.2869	15.5798
11.3236	0.91728		30.3253	15.5967
11.35	0.86421		30.3637	15.6136
11.3738	0.813175		30.4021	15.6306
11.3949	0.763876		30.4405	15.6475
11.4152	0.716017		30.4789	15.6644
11.4333	0.6693		30.5174	15.6813
11.4494	0.623426		30.5557	15.6981
11.4631	0.578097		30.5942	15.715
11.4744	0.533015		30.6326	15.7318
11.4833	0.487882		30.671	15.7486
11.4896	0.4424		30.6954	15.7593
11.4937	0.396437		30.7094	15.7654
11.4961	0.350526		30.7478	15.7822
11.4958	0.305364		30.7862	15.7989
11.4934	0.26165		30.8246	15.8157
11.4901	0.220083		30.863	15.8324
11.4851	0.18136		30.9014	15.8491
11.4792	0.14618		30.9398	15.8658
11.4717	0.115241		30.9782	15.8825
11.4622	0.089242		31.0166	15.8992
11.4506	0.06888		31.055	15.9158
11.4375	0.054606		31.0934	15.9325
11.4235	0.045873		31.1318	15.9491
11.4086	0.041886		31.1702	15.9657
11.3929	0.04185		31.2086	15.9823
11.3762	0.044969		31.2471	15.9989
11.3584	0.05045		31.2855	16.0154
11.3399	0.057497		31.3239	16.0319
11.3209	0.065314		31.3623	16.0485
11.3012	0.073107		31.4007	16.065
11.281	0.08008		31.4287	16.077
11.2593	0.085607		31.4386	16.0813
11.237	0.089729		31.4391	16.0815
11.2162	0.092658		31.4775	16.098
11.1965	0.094604		31.5159	16.1144
11.1772	0.095779		31.5543	16.1309
11.1578	0.096391		31.5927	16.1473
11.1379	0.096654		31.6311	16.1637
11.1165	0.096775		31.6695	16.1801
11.0936	0.096968		31.7079	16.1965
11.0695	0.09744		31.7463	16.2128
11.046	0.098358		31.7847	16.2292
11.0231	0.0997		31.8231	16.2455
11.0017	0.101399		31.8615	16.2618
10.9826	0.103387		31.8999	16.2782
10.966	0.105595		31.9383	16.2944
10.9532	0.107958		31.9767	16.3107
10.9451	0.110408		32.0152	16.327
10.9419	0.112876		32.0536	16.3432
10.9434	0.115296		32.092	16.3594
10.9496	0.1176		32.1097	16.3669
10.9597	0.119735		32.1304	16.3756
10.9737	0.12171		32.1688	16.3918
10.991	0.123545		32.1887	16.4002
11.0124	0.125264		32.2072	16.408
11.038	0.12689		32.2456	16.4242
11.0677	0.128445		32.284	16.4403
11.1016	0.129951		32.3034	16.4485
11.1397	0.13143		32.3224	16.4565
11.1825	0.132906		32.3608	16.4726
11.2284	0.1344		32.3992	16.4887
11.2754	0.135929		32.4376	16.5048
11.3236	0.137484		32.476	16.5208
11.3706	0.139048		32.5144	16.5369
11.4152	0.140607		32.5528	16.5529
11.4583	0.142143		32.5912	16.5689
11.4997	0.143644		32.6296	16.5849
11.5392	0.145091		32.6681	16.6009
11.577	0.14647		32.7064	16.6169
11.613	0.147765		32.7449	16.6329
11.6469	0.14896		32.7833	16.6488
11.677	0.150044		32.8217	16.6648
11.7032	0.151019		32.8601	16.6807
11.7255	0.151891		32.8985	16.6966
11.7439	0.152668		32.9369	16.7125
11.7585	0.153355		32.9753	16.7283
11.7674	0.153959		33.0137	16.7442
11.771	0.154488		33.0521	16.76
11.7692	0.154946		33.0905	16.7759
11.7627	0.155342		33.1289	16.7917
11.7523	0.15568		33.1673	16.8075
11.7377	0.155966		33.1984	16.8202
11.718	0.156199		33.2057	16.8233
11.6939	0.156374		33.2441	16.839
11.6666	0.156487		33.2825	16.8548
11.6359	0.156536		33.3209	16.8705
11.602	0.156517		33.3593	16.8862
11.5657	0.156425		33.3978	16.9019
11.527	0.156257		33.4362	16.9176
11.4851	0.15601		33.4746	16.9333
11.4393	0.15568		33.4764	16.934
11.3896	0.155268		33.5002	16.9437
11.3363	0.15479		33.513	16.9489
11.2804	0.154269		33.5514	16.9646
11.2218	0.153725		33.5898	16.9802
11.1585	0.153181		33.6282	16.9958
11.0906	0.152657		33.6666	17.0114
11.0186	0.152176		33.705	17.027
10.9416	0.151758		33.7426	17.0423
10.8598	0.151426		33.7434	17.0426
10.7741	0.1512		33.7818	17.0581
10.6851	0.151094		33.8202	17.0737
10.5929	0.151083		33.8586	17.0892
10.4971	0.151138		33.897	17.1047
10.3978	0.151224		33.9354	17.1202
10.2948	0.151311		33.9738	17.1357
10.1883	0.151367		34.0122	17.1511
10.0782	0.15136		34.0506	17.1666
9.9643	0.151257		34.0891	17.182
9.84828	0.151029		34.1117	17.1911
9.73196	0.15064		34.1275	17.1974
9.61534	0.150083		34.1659	17.2128
9.50021	0.149435		34.2043	17.2282
9.38746	0.148794		34.2427	17.2436
9.27709	0.148261		34.2697	17.2544
9.1691	0.147935		34.2811	17.259
9.06438	0.147914		34.3195	17.2743
8.96293	0.148299		34.3579	17.2896
8.86476	0.149189		34.3963	17.305
8.76986	0.150683		34.4347	17.3203
8.68031	0.15288		34.4731	17.3356
8.59642	0.155809		34.5115	17.3508
8.51818	0.159212		34.5499	17.3661
8.44589	0.162761		34.5883	17.3813
8.37954	0.166127		34.6267	17.3966
8.32094	0.168981		34.6651	17.4118
8.26917	0.170995		34.7035	17.427
8.22425	0.171841		34.7419	17.4422
8.18587	0.171189		34.7803	17.4573
8.15375	0.168712		34.8188	17.4725
8.12786	0.16408		34.8572	17.4876
8.10823	0.157219		34.8956	17.5028
8.09306	0.149066		34.934	17.5179
8.08145	0.140813		34.9724	17.533
8.07372	0.133651		35.0108	17.548
8.07074	0.128772		35.0492	17.5631
8.07283	0.127367		35.0876	17.5782
8.08056	0.130628		35.126	17.5932
8.09514	0.139747		35.1644	17.6082
8.11656	0.155913		35.2028	17.6232
8.14512	0.18032		35.2412	17.6382
8.18112	0.213844		35.2796	17.6532
8.22157	0.256101		35.318	17.6682
8.2665	0.306395		35.3564	17.6831
8.31796	0.364027		35.3948	17.6981
8.37597	0.428302		35.4332	17.713
8.43964	0.49852		35.4716	17.7279
8.51044	0.573984		35.51	17.7428
8.58749	0.653997		35.5485	17.7577
8.67049	0.737862		35.5869	17.7726
8.75766	0.82488		35.6253	17.7874
8.84929	0.914483		35.6637	17.8023
8.94568	1.00662		35.7021	17.8171
9.04683	1.10135		35.7405	17.8319
9.15392	1.19876		35.7789	17.8467
9.26697	1.29892		35.8173	17.8615
9.38627	1.4019		35.8356	17.8685
9.51181	1.50778		35.8557	17.8762
9.6436	1.61663		35.8941	17.891
9.78194	1.72852		35.9325	17.9057
9.92711	1.84352		35.9709	17.9205
10.0794	1.96174		36.0093	17.9352
10.2389	2.08338		36.0477	17.9499
10.4049	2.20869		36.0861	17.9645
10.5774	2.33789		36.1245	17.9792
10.7556	2.47123		36.1629	17.9939
10.9395	2.60894		36.2013	18.0085
11.129	2.75126		36.2398	18.0231
11.3245	2.89843		36.2782	18.0377
11.5247	3.05068		36.3166	18.0524
11.7287	3.20824		36.355	18.0669
11.9367	3.37129		36.3934	18.0815
12.1479	3.5397		36.4318	18.0961
12.363	3.71328		36.4702	18.1106
12.582	3.89183		36.5086	18.1251
12.8057	4.07517		36.547	18.1396
13.0342	4.26309		36.5854	18.1542
13.2674	4.45541		36.6238	18.1686
13.5054	4.65193		36.6622	18.1831
13.7481	4.85246		36.7006	18.1976
13.9957	5.0568		36.739	18.212
14.25	5.26462		36.7774	18.2264
14.5112	5.47502		36.8158	18.2409
14.7784	5.68696		36.8542	18.2553
15.0503	5.89939		36.8926	18.2697
15.3252	6.11128		36.931	18.284
15.6015	6.32157		36.9695	18.2984
15.8782	6.52923		37.0079	18.3128
16.1552	6.73322		37.0463	18.3271
16.4321	6.93249		37.0847	18.3414
16.7073	7.126		37.1231	18.3557
16.9825	7.31296		37.1615	18.37
17.2577	7.49356		37.1999	18.3843
17.5317	7.66826		37.2383	18.3986
17.8036	7.83749		37.2767	18.4128
18.0746	8.00173		37.3151	18.4271
18.3436	8.1614		37.3535	18.4413
18.6113	8.31696		37.3919	18.4555
18.8778	8.46885		37.4303	18.4697
19.1453	8.61753		37.4687	18.4839
19.4127	8.76344		37.5071	18.498
19.6793	8.90693		37.5455	18.5122
19.945	9.04797		37.5839	18.5263
20.2062	9.18642		37.6223	18.5405
20.4629	9.32214		37.6608	18.5546
20.7143	9.455		37.6992	18.5687
20.9612	9.58485		37.7376	18.5828
21.2019	9.71158		37.776	18.5968
21.4336	9.83504		37.8144	18.6109
21.6559	9.95509		37.8528	18.625
21.8674	10.0716		37.8912	18.639
22.0673	10.1844		37.9296	18.653
22.2559	10.2931		37.968	18.667
22.4332	10.3973		38.0064	18.681
22.5992	10.4967		38.0448	18.695
22.7539	10.5907		38.0832	18.709
22.8973	10.6791		38.1216	18.7229
23.0285	10.7614		38.16	18.7369
23.1484	10.8371		38.1984	18.7508
23.2579	10.906		38.2368	18.7647
23.3569	10.9676		38.2752	18.7786
23.4456	11.0216		38.3136	18.7925
23.522	11.0684		38.352	18.8064
23.5848	11.1083		38.3905	18.8202
23.6336	11.1418		38.4289	18.8341
23.6684	11.1694		38.4673	18.8479
23.6892	11.1915		38.5057	18.8617
23.6961	11.2086		38.5441	18.8755
23.6898	11.221		38.5825	18.8893
23.6708	11.2292		38.6209	18.9031
23.6375	11.2336		38.6593	18.9169
23.5908	11.2346		38.6977	18.9306
23.5316	11.232		38.7361	18.9444
23.4608	11.2257		38.7745	18.9581
23.3801	11.2152		38.8129	18.9718
23.2909	11.2003		38.8513	18.9855
23.1939	11.1808		38.8897	18.9992
23.0892	11.1565		38.9281	19.0129
22.9758	11.127		38.933	19.0146
22.8557	11.0921		38.9665	19.0266
22.7292	11.0516		39.0049	19.0402
22.5965	11.0052		39.0433	19.0539
22.4576	10.9531		39.0817	19.0675
22.3136	10.8954		39.1202	19.0811
22.1634	10.8324		39.1586	19.0947
22.006	10.7642		39.197	19.1083
21.8415	10.691		39.2354	19.1218
21.6698	10.613		39.2738	19.1354
21.4896	10.5304		39.3122	19.1489
21.3015	10.4434		39.3506	19.1625
21.1067	10.3522		39.3682	19.1687
20.905	10.2569		39.389	19.176
20.7	10.1577		39.4274	19.1895
20.4918	10.055		39.4658	19.203
20.2811	9.9489		39.5042	19.2165
20.0654	9.83965		39.5426	19.2299
19.8465	9.72747		39.581	19.2434
19.6269	9.61259		39.6194	19.2568
19.4068	9.49523		39.6578	19.2703
19.1869	9.37563		39.6962	19.2837
18.9683	9.254		39.7347	19.2971
18.7505	9.13053		39.773	19.3105
18.5339	9.00526		39.8115	19.3239
18.3192	8.87819		39.8499	19.3372
18.1061	8.74931		39.8883	19.3506
17.8949	8.61862		39.9267	19.3639
17.6864	8.48613		39.9651	19.3772
17.4784	8.35182		40.0035	19.3906
17.2708	8.2157		40.0419	19.4038
17.0634	8.07775		40.0803	19.4171
16.857	7.938		40.1187	19.4304
16.6532	7.79635		40.1571	19.4437
16.453	7.65246		40.1955	19.4569
16.2563	7.5059		40.2339	19.4702
16.0633	7.35626		40.2723	19.4834
15.8737	7.20312		40.3107	19.4966
15.6878	7.04604		40.3491	19.5098
15.5028	6.88461		40.3875	19.523
15.3177	6.71841		40.4259	19.5361
15.1336	6.54701		40.4644	19.5493
14.9491	6.37		40.5027	19.5625
14.7641	6.18721		40.5412	19.5756
14.5782	5.99954		40.5796	19.5887
14.3907	5.80813		40.618	19.6018
14.2012	5.61413		40.6564	19.6149
14.0093	5.41871		40.6948	19.628
13.8151	5.223		40.7332	19.6411
13.6202	5.02817		40.7716	19.6542
13.4242	4.83535		40.81	19.6672
13.2263	4.64571		40.8484	19.6802
13.0273	4.4604		40.8868	19.6932
12.8277	4.28033		40.9252	19.7063
12.6263	4.10552		40.9636	19.7193
12.424	3.93573		41.002	19.7323
12.2235	3.77074		41.0404	19.7452
12.0242	3.61032		41.0788	19.7582
11.826	3.45424		41.1172	19.7711
11.63	3.30229		41.1557	19.7841
11.4369	3.15423		41.194	19.797
11.2471	3.00983		41.2325	19.8099
11.0606	2.86888		41.2709	19.8228
10.8764	2.73117		41.3093	19.8357
10.6946	2.59661		41.3477	19.8485
10.515	2.46516		41.3861	19.8614
10.34	2.33674		41.4245	19.8743
10.1693	2.2113		41.4629	19.8871
10.0018	2.08879		41.5013	19.8999
9.83846	1.96914		41.5397	19.9127
9.679	1.8523		41.5781	19.9255
9.52312	1.73821		41.6165	19.9383
9.37139	1.6268		41.6549	19.9511
9.22294	1.51805		41.6933	19.9639
9.07776	1.41198		41.7317	19.9766
8.93616	1.30865		41.7701	19.9893
8.79842	1.20813		41.8085	20.0021
8.66425	1.11046		41.8469	20.0148
8.53603	1.01571		41.8854	20.0275
8.41376	0.923927		41.9237	20.0402
8.29744	0.835169		41.9355	20.0441
8.18707	0.749495		41.9622	20.0528
8.08235	0.66696		42.0006	20.0655
7.98388	0.587695		42.039	20.0782
7.89165	0.512127		42.0774	20.0908
7.80568	0.440756		42.1158	20.1034
7.72595	0.374085		42.1437	20.1126
7.65247	0.312614		42.1542	20.1161
7.58821	0.256845		42.1926	20.1287
7.53406	0.207277		42.231	20.1412
7.48974	0.164413		42.2694	20.1538
7.45612	0.128754		42.3078	20.1664
7.43321	0.1008		42.3462	20.179
7.42101	0.080798		42.3846	20.1915
7.41953	0.067974		42.423	20.204
7.42934	0.061297		42.4614	20.2166
7.45047	0.059739		42.4998	20.2291
7.48289	0.062271		42.5382	20.2416
7.52544	0.067862		42.5767	20.254
7.57809	0.075485		42.615	20.2665
7.64086	0.084108		42.6535	20.279
7.71197	0.092702		42.6919	20.2914
7.7914	0.10024		42.7303	20.3039
7.88005	0.105907		42.7687	20.3163
7.97763	0.109753		42.8071	20.3287
8.08145	0.112045		42.8455	20.3411
8.19153	0.113049		42.8839	20.3535
8.30785	0.113033		42.9607	20.3782
8.43012	0.112262
8.55477	0.111003
8.68001	0.109521
8.80585	0.108085
8.93229	0.10696
9.05932	0.106355
9.18695	0.106243
9.31427	0.106542
9.4413	0.107169
9.56804	0.108039
9.69328	0.109068
9.81704	0.110175
9.93931	0.111275
10.0598	0.112284
10.1794	0.11312
10.2972	0.113716
10.4123	0.114078
10.5242	0.114232
10.6328	0.114199
10.7372	0.114004
10.8375	0.113672
10.9335	0.113225
11.0246	0.112688
11.1097	0.112085
11.1876	0.11144
11.2587	0.110772
11.323	0.110084
11.3804	0.109373
11.4313	0.108638
11.4738	0.107876
11.5077	0.107086
11.533	0.106266
11.5494	0.105412
11.5568	0.104524
11.5553	0.1036
11.5452	0.102638
11.5261	0.101638
11.4985	0.100601
11.4622	0.099529
11.4173	0.098422
11.3637	0.097281
11.3015	0.096108
11.2325	0.094903
11.1558	0.093666
11.0716	0.0924
10.98	0.0911
10.8827	0.089743
10.7812	0.088299
10.6756	0.08674
10.5664	0.085037
10.4573	0.083161
10.3498	0.081085
10.2442	0.078778
10.1389	0.076213
10.0339	0.07336
9.9292	0.070222
9.82478	0.066921
9.72065	0.063613
9.61683	0.060452
9.51419	0.057591
9.41304	0.055186
9.31338	0.05339
9.21551	0.052357
9.11912	0.052242
9.02541	0.0532
8.93526	0.055267
8.84869	0.058013
8.76569	0.060888
8.68656	0.063347
8.61189	0.064839
8.54317	0.064818
8.48159	0.062735
8.42804	0.058044
8.38341	0.050195
8.34682	0.03864
8.31856	0.023261
8.29863	0.005657
8.28613	-0.01215
8.28197	-0.02812
8.28643	-0.04024
8.29982	-0.04647
8.32243	-0.04479
8.35455	-0.03317
8.3965	-0.00958
8.44797	0.028
8.50985	0.081052
8.58214	0.14884
8.66544	0.23008
8.76064	0.323484
8.86773	0.427767
8.98703	0.541643
9.11823	0.663826
9.26251	0.793031
9.41869	0.92797
9.58708	1.06736
9.76766	1.21033
9.95776	1.35767
10.1583	1.5106
10.3683	1.67033
10.5867	1.83806
10.8128	2.01501
11.0469	2.20239
11.2908	2.4014
11.5452	2.61327
11.81	2.8392
12.0854	3.07997
12.3722	3.33462
12.6706	3.60177
12.9806	3.88003
13.3013	4.16802
13.633	4.46434
13.9748	4.76762
14.3283	5.07646
14.6921	5.38947
15.066	5.70528
15.4507	6.02285
15.8467	6.34263
16.2534	6.6654
16.6689	6.99195
17.0893	7.32309
17.5138	7.65961
17.9425	8.0023
18.3754	8.35196
18.8133	8.70938
19.2557	9.07536
19.7028	9.45013
20.1556	9.83172
20.614	10.2176
21.0772	10.6051
21.5446	10.9919
22.0152	11.3752
22.4886	11.7526
22.9637	12.1216
23.4399	12.4796
23.9147	12.824
24.3866	13.153
24.8536	13.4674
25.3148	13.7687
25.7699	14.0584
26.2188	14.338
26.6606	14.609
27.0944	14.873
27.5201	15.1314
27.9369	15.3857
28.3433	15.6374
28.741	15.8876
29.1274	16.1352
29.5017	16.3787
29.8637	16.6165
30.2145	16.8471
30.5533	17.069
30.8797	17.2806
31.1927	17.4805
31.4922	17.6671
31.7778	17.8388
32.0477	17.9946
32.3011	18.135
32.5376	18.2609
32.7581	18.3734
32.9616	18.4733
33.149	18.5617
33.3159	18.6395
33.4634	18.7076
33.5917	18.7671
33.7002	18.8188
33.7874	18.8636
33.8532	18.9016
33.8996	18.9325
33.9302	18.9564
33.9442	18.9731
33.9406	18.9825
33.9186	18.9845
33.8779	18.9789
33.8184	18.9657
33.7392	18.9448
33.6401	18.916
33.5203	18.8792
33.3804	18.8341
33.2207	18.7806
33.0419	18.7186
32.8441	18.6477
32.6281	18.5679
32.3948	18.4789
32.147	18.3806
31.8861	18.2728
31.6139	18.1553
31.3313	18.0284
31.0383	17.8923
30.7339	17.7474
30.4192	17.5937
30.094	17.4317
29.7596	17.2616
29.4169	17.0837
29.0668	16.8982
28.7092	16.7054
28.3471	16.5055
27.9827	16.2987
27.6159	16.085
27.2446	15.8646
26.8689	15.6376
26.4893	15.404
26.1052	15.1639
25.717	14.9175
25.3249	14.6648
24.9307	14.406
24.5347	14.1412
24.137	13.8715
23.7371	13.5978
23.3364	13.3212
22.9345	13.0429
22.5358	12.7638
22.1399	12.4852
21.7475	12.2079
21.3587	11.9332
20.9752	11.662
20.5977	11.3951
20.2246	11.1314
19.8554	10.8697
19.4916	10.6084
19.134	10.3463
18.7835	10.0819
18.4402	9.81384
18.1047	9.54076
17.7777	9.26128
17.4597	8.974
17.1515	8.67815
16.8531	8.37533
16.5651	8.06779
16.2873	7.75776
16.0201	7.44744
15.7634	7.13908
15.5165	6.83488
15.2785	6.53709
15.0494	6.24792
14.8289	5.9696
14.618	5.70384
14.4166	5.45028
14.2262	5.20804
14.0465	4.97626
13.8781	4.75404
13.7205	4.54052
13.5732	4.33483
13.4367	4.13608
13.3105	3.9434
13.193	3.75592
13.0832	3.57296
12.9812	3.39466
12.8878	3.22136
12.8036	3.0534
12.7265	2.89111
12.6578	2.73484
12.5965	2.58493
12.5424	2.44171
12.4948	2.30553
12.4534	2.17672
12.4189	2.05543
12.3913	1.94101
12.3692	1.83264
12.3529	1.72946
12.3407	1.63064
12.3318	1.53535
12.3234	1.44274
12.3157	1.35198
12.308	1.26222
12.2999	1.17264
12.2925	1.08274
12.2854	0.993422
12.2779	0.905951
12.2699	0.82158
12.261	0.741565
12.2512	0.667163
12.2401	0.599629
12.2276	0.54022
12.2131	0.490192
12.1961	0.4508
12.1759	0.422838
12.1521	0.405243
12.1247	0.396492
12.0935	0.395058
12.0584	0.399417
12.02	0.408043
11.9783	0.419411
11.9334	0.431997
11.8846	0.444275
11.8287	0.45472
11.7656	0.462125
11.6948	0.46655
11.6163	0.468375
11.5303	0.467979
11.4369	0.465739
11.3361	0.462036
11.2275	0.457248
11.1111	0.451753
10.988	0.445931
10.858	0.44016
10.7211	0.434744
10.5783	0.429687
10.4296	0.42492
10.2773	0.420369
10.1214	0.415966
9.96281	0.411639
9.80217	0.407318
9.63944	0.402931
9.47552	0.398409
9.3113	0.39368
9.14678	0.388693
8.98316	0.383478
8.82073	0.378083
8.65949	0.372556
8.50092	0.366946
8.34801	0.361303
8.20134	0.355674
8.06122	0.350108
7.92765	0.344653
7.80032	0.33936
7.67954	0.334265
7.5653	0.329362
7.45761	0.324636
7.35646	0.32007
7.26185	0.315648
7.17409	0.311353
7.09317	0.307169
7.0191	0.30308
6.95216	0.299069
6.89356	0.29512
6.84328	0.29122
6.80133	0.287369
6.76772	0.28357
6.74243	0.279826
6.72517	0.276142
6.71595	0.27252
6.71387	0.268963
6.71893	0.265476
6.7341	0.26206
6.75939	0.25872
6.79479	0.255459
6.8403	0.25228
6.89445	0.249185
6.95752	0.24618
7.02951	0.243264
7.11043	0.240443
7.20027	0.237719
7.29875	0.235095
7.40584	0.232574
7.52187	0.23016
7.64622	0.227853
7.77801	0.225646
7.91634	0.223532
8.06093	0.2215
8.21146	0.219542
8.36764	0.21765
8.52948	0.215814
8.69578	0.214027
8.86297	0.212279
9.03106	0.21056
9.19885	0.208865
9.36544	0.20719
9.53085	0.205532
9.69447	0.203893
9.85453	0.202268
10.0092	0.200656
10.158	0.199058
10.3008	0.19747
10.4376	0.195892
10.5676	0.19432
10.6908	0.192755
10.8071	0.191194
10.9166	0.189635
11.0192	0.188077
11.1141	0.186518
11.2016	0.184956
11.2822	0.183389
11.3551	0.181815
11.4191	0.180233
11.4744	0.17864
11.5211	0.177036
11.5592	0.175426
11.5886	0.173815
11.6095	0.172208
11.6217	0.17061
11.6264	0.169028
11.6243	0.167467
11.6142	0.165932
11.5961	0.164427
11.5699	0.16296
11.5357	0.161535
11.4943	0.160152
11.4449	0.158811
11.3875	0.157514
11.3224	0.15626
11.2495	0.155049
11.1689	0.153881
11.0805	0.152757
10.9835	0.151677
10.8779	0.15064
10.7646	0.149647
10.6435	0.148695
10.5147	0.147783
10.3781	0.146905
10.2338	0.146061
10.0818	0.145247
9.92295	0.14446
9.76081	0.1437
9.59541	0.14296
9.42762	0.14224
9.25835	0.141537
9.08758	0.140852
8.91533	0.140185
8.74249	0.139536
8.57143	0.138907
8.40215	0.138298
8.23466	0.13771
8.06896	0.137145
7.90593	0.136601
7.74558	0.13608
7.58791	0.135579
7.43292	0.135078
7.2806	0.134554
7.13185	0.133983
6.98578	0.13334
6.84209	0.132604
6.70167	0.131749
6.56542	0.130753
6.43244	0.129591
6.30273	0.12824
6.1763	0.126699
6.05313	0.12506
5.93324	0.123437
5.81662	0.121942
5.70239	0.120691
5.59053	0.119797
5.48165	0.119376
5.37633	0.11954
5.27459	0.120403
5.17671	0.12208
5.0836	0.12459
4.99613	0.127567
4.91521	0.130554
4.84084	0.13309
4.77331	0.134716
4.71292	0.134973
4.65996	0.133401
4.61564	0.129541
4.57994	0.122934
4.55316	0.11312
4.53591	0.100072
4.52877	0.085495
4.53204	0.071525
4.54632	0.060299
4.57161	0.053955
4.6079	0.054629
4.65461	0.064457
4.71202	0.085577
4.77985	0.120126
4.85809	0.17024
4.94734	0.237492
5.0479	0.321196
5.16005	0.420102
5.28173	0.532958
5.41382	0.658515
5.55632	0.795521
5.70982	0.942728
5.87434	1.09888
6.04986	1.26274
6.23758	1.43304
6.43809	1.60884
6.65169	1.79035
6.87868	1.9781
7.12025	2.1726
7.37669	2.37439
7.648	2.58397
7.93419	2.80186
8.23645	3.02859
8.55536	3.26468
8.89124	3.51064
9.24496	3.7668
9.61712	4.03268
10.0086	4.30762
10.4201	4.59094
10.8511	4.88197
11.3018	5.18004
11.7722	5.48449
12.2622	5.79464
12.7709	6.10982
13.2968	6.42936
13.8398	6.75279
14.3976	7.0804
14.9685	7.41268
15.5518	7.75016
16.1471	8.09329
16.7534	8.44261
17.3701	8.79858
17.9976	9.16171
18.6345	9.5325
19.2792	9.91144
19.9301	10.2985
20.5867	10.6917
21.2471	11.0883
21.9114	11.486
22.5793	11.882
23.2495	12.2738
23.9213	12.6589
24.5951	13.0346
25.2701	13.3986
25.9454	13.748
26.6202	14.0811
27.2928	14.3987
27.9645	14.7021
28.6342	14.9929
29.3018	15.2724
29.9661	15.5422
30.6265	15.8037
31.2837	16.0582
31.934	16.3073
32.5757	16.5525
33.2085	16.7947
33.8308	17.0335
34.4416	17.2681
35.0402	17.4977
35.6256	17.7214
36.1974	17.9384
36.7543	18.1478
37.2946	18.3489
37.8173	18.5407
38.3201	18.7225
38.8011	18.8936
39.2578	19.0542
39.6894	19.2047
40.0955	19.3456
40.4751	19.4771
40.8247	19.5998
41.1445	19.7141
41.436	19.8202
41.6996	19.9187
41.9355	20.0099
42.1449	20.0942
42.3309	20.1718
42.4945	20.2429
42.6364	20.3075
42.7575	20.366
42.8569	20.4183
42.9339	20.4647
42.9892	20.5053
43.0246	20.5404
43.041	20.5699
43.0389	20.5942
43.0202	20.6131
42.9851	20.6266
42.9327	20.6348
42.8634	20.6377
42.778	20.635
42.6748	20.627
42.5546	20.6135
42.4166	20.5944
42.2619	20.5699
42.0914	20.5399
41.9049	20.5044
41.7032	20.4635
41.4863	20.4173
41.2542	20.3659
41.0073	20.3094
40.7437	20.2478
40.4671	20.1812
40.1794	20.1097
39.8798	20.0334
39.5692	19.9524
39.2485	19.8668
38.9177	19.7768
38.5777	19.6826
38.2284	19.5844
37.8708	19.4824
37.507	19.3767
37.1378	19.2675
36.765	19.155
36.3905	19.0394
36.0168	18.9209
35.6438	18.7996
35.2719	18.6758
34.9021	18.5496
34.5392	18.4211
34.1822	18.2906
33.8294	18.1583
33.4816	18.0243
33.1389	17.8888
32.8012	17.752
32.4662	17.614
32.1319	17.4751
31.7972	17.3351
31.4622	17.1944
31.1287	17.0529
30.797	16.9108
30.4665	16.7682
30.1365	16.6251
29.8075	16.4816
29.4785	16.338
29.1489	16.1942
28.818	16.0501
28.4875	15.9058
28.1576	15.7612
27.828	15.6161
27.5007	15.4705
27.1759	15.3244
26.8555	15.1777
26.5384	15.0302
26.2248	14.882
25.9145	14.733
25.6072	14.5834
25.3031	14.4335
25.0036	14.2836
24.7082	14.1339
24.4187	13.9846
24.1343	13.8362
23.8541	13.6887
23.5795	13.5426
23.3108	13.398
23.0478	13.2552
22.7911	13.1139
22.5403	12.974
22.2961	12.8352
22.0581	12.6972
21.8248	12.5599
21.5961	12.423
21.3721	12.2861
21.1522	12.1492
20.9356	12.012
20.7235	11.8743
20.5161	11.7364
20.3133	11.5989
20.1131	11.4621
19.9164	11.3265
19.7242	11.1926
19.5353	11.0607
19.3479	10.9314
19.1623	10.805
18.9793	10.682
18.7996	10.5627
18.6238	10.4464
18.4512	10.3325
18.2808	10.2201
18.1121	10.1084
17.9464	9.99671
17.7837	9.88419
17.6236	9.77008
17.4668	9.65362
17.3133	9.534
17.1631	9.4107
17.0155	9.28413
16.871	9.15495
16.7293	9.02379
16.5892	8.89132
16.4497	8.75818
16.3099	8.62504
16.1709	8.49252
16.0326	8.36129
15.8955	8.232
15.7595	8.10511
15.6238	7.98033
15.4882	7.85717
15.3531	7.73515
15.2181	7.61379
15.0821	7.49262
14.9453	7.37113
14.8069	7.24885
14.6668	7.1253
14.5249	7
14.3809	6.87254
14.2348	6.74287
14.0864	6.611
13.9356	6.47695
13.7835	6.34074
13.6303	6.2024
13.4747	6.06193
13.3168	5.91936
13.1564	5.77471
12.9931	5.628
12.8265	5.47929
12.6566	5.32881
12.4835	5.17684
12.3068	5.02365
12.1268	4.86951
11.9441	4.71469
11.7612	4.55947
11.5776	4.40413
11.3938	4.24894
11.2111	4.09416
11.0299	3.94009
10.8505	3.78704
10.6729	3.63535
10.4977	3.48535
10.3243	3.33736
10.1526	3.19172
9.98274	3.04877
9.81496	2.90882
9.64925	2.77221
9.48623	2.63928
9.32588	2.51028
9.16791	2.38521
9.01232	2.26397
8.86	2.14649
8.71185	2.03268
8.56786	1.92247
8.42685	1.81577
8.28881	1.7125
8.15345	1.61258
8.02136	1.51592
7.89344	1.42245
7.76879	1.33208
7.64741	1.24476
7.5293	1.16039
7.41536	1.07892
7.3044	1.00026
7.19641	0.924345
7.09139	0.851099
6.98935	0.780448
6.89028	0.71232
6.79419	0.646717
6.70137	0.583948
6.61183	0.524401
6.52466	0.46846
6.44017	0.416511
6.35926	0.368941
6.2822	0.326134
6.20902	0.288478
6.1397	0.256358
6.07425	0.23016
6.01267	0.21008
5.95496	0.195553
5.90111	0.185825
5.85113	0.180141
5.80532	0.177747
5.76367	0.177889
5.72708	0.179811
5.69525	0.18276
5.66728	0.185982
5.64348	0.18872
5.62355	0.190375
5.60897	0.190954
5.59975	0.190623
5.59618	0.18954
5.59826	0.187871
5.606	0.185777
5.61909	0.18342
5.63753	0.180964
5.66103	0.178569
5.69019	0.1764
5.72529	0.174584
5.76664	0.173111
5.81395	0.17194
5.8675	0.171027
5.92729	0.170328
5.99423	0.169803
6.0689	0.169406
6.15131	0.169096
6.23966	0.168827
6.33367	0.16856
6.43422	0.168258
6.54043	0.167919
6.65229	0.16755
6.7695	0.167157
6.89415	0.166745
7.02654	0.166322
7.16666	0.165894
7.31451	0.165467
7.4701	0.165047
7.63372	0.16464
7.80449	0.164252
7.98239	0.163877
8.16743	0.163511
8.35902	0.163148
8.55715	0.162782
8.76153	0.162408
8.97215	0.162021
9.18903	0.161614
9.41215	0.161182
9.64152	0.16072
9.87714	0.160225
10.119	0.159706
10.3662	0.159177
10.6185	0.158649
10.8735	0.158137
11.1284	0.157652
11.3834	0.157207
11.6383	0.156815
11.8915	0.156489
12.1434	0.15624
12.3913	0.156079
12.634	0.156001
12.8708	0.155997
13.102	0.156059
13.3275	0.15618
13.5482	0.156349
13.7642	0.156561
13.9754	0.156805
14.1801	0.157074
14.3773	0.15736
14.5663	0.157654
14.7468	0.157946
14.9179	0.158227
15.0794	0.158486
15.2311	0.158715
15.3713	0.158902
15.4998	0.159038
15.6185	0.159113
15.7274	0.159117
15.8261	0.15904
15.9157	0.158875
15.996	0.158624
16.0671	0.15829
16.1281	0.157877
16.1781	0.157392
16.2171	0.156836
16.245	0.156215
16.262	0.155532
16.267	0.154792
16.2611	0.154
16.2441	0.153159
16.2168	0.152276
16.179	0.151358
16.1299	0.15041
16.0686	0.14944
15.9951	0.148453
15.9097	0.147458
15.8125	0.146459
15.7033	0.145464
15.5825	0.14448
15.4501	0.143511
15.307	0.14255
15.1532	0.141594
14.9905	0.140633
14.8218	0.139661
14.6472	0.138672
14.4666	0.137659
14.2819	0.136613
14.0929	0.135529
13.9025	0.1344
13.7119	0.13322
13.5218	0.131989
13.3314	0.130706
13.1407	0.129375
12.947	0.127995
12.7503	0.126568
12.5507	0.125094
12.3499	0.123573
12.1488	0.122009
11.9483	0.1204
11.7484	0.118751
11.5494	0.117072
11.3512	0.115376
11.154	0.113677
10.9594	0.111989
10.7675	0.110324
10.5777	0.108695
10.39	0.107116
10.2044	0.1056
10.0205	0.10416
9.83846	0.102808
9.65818	0.101544
9.47968	0.10037
9.30386	0.099285
9.13072	0.09829
8.96026	0.097383
8.79276	0.096564
8.62914	0.095834
8.46909	0.095193
8.31261	0.09464
8.1594	0.094175
8.01005	0.093791
7.86547	0.093484
7.72714	0.093246
7.59505	0.093073
7.46832	0.092959
7.34694	0.092896
7.23092	0.092879
7.11935	0.092903
7.01226	0.09296
6.90932	0.093048
6.81085	0.093167
6.71684	0.093322
6.62551	0.093518
6.53686	0.093757
6.45088	0.094046
6.36699	0.094386
6.28429	0.094782
6.20188	0.095239
6.11858	0.09576
6.03409	0.096348
5.94931	0.096997
5.86422	0.097701
5.78152	0.098454
5.7012	0.099247
5.62325	0.100076
5.54709	0.100932
5.47242	0.101809
5.39894	0.102701
5.32695	0.1036
5.25704	0.104504
5.18921	0.105425
5.12376	0.10638
5.06009	0.107384
4.99822	0.108453
4.93812	0.109605
4.88011	0.110856
4.82418	0.112221
4.77033	0.113717
4.71857	0.11536
4.66918	0.117163
4.62218	0.119125
4.57726	0.121241
4.53472	0.123508
4.49456	0.12592
4.45618	0.128472
4.41959	0.13116
4.38478	0.133981
4.35176	0.136929
4.32052	0.14
4.29077	0.14319
4.26221	0.146496
4.23425	0.149918
4.20688	0.153453
4.181	0.1571
4.1566	0.160857
4.13369	0.164723
4.11317	0.168697
4.09502	0.172777
4.07925	0.17696
4.06497	0.181245
4.05188	0.185627
4.04117	0.1901
4.03284	0.194657
4.02689	0.199292
4.02362	0.204
4.02422	0.208776
4.02868	0.213611
4.0379	0.218502
4.05188	0.22344
4.07033	0.228425
4.09353	0.233468
4.12061	0.238585
4.15154	0.243791
4.18665	0.249101
4.22621	0.254531
4.27025	0.260097
4.31874	0.265813
4.3711	0.271696
4.42673	0.27776
4.48563	0.284008
4.54692	0.290392
4.61058	0.296846
4.67662	0.303311
4.74505	0.309723
4.81496	0.316019
4.88636	0.322137
4.95924	0.328015
5.03362	0.333591
5.10859	0.3388
5.18415	0.343594
5.2609	0.347974
5.33795	0.351951
5.4153	0.355538
5.49295	0.358749
5.57	0.361596
5.64646	0.364092
5.72232	0.366249
5.79758	0.368081
5.87226	0.3696
5.94633	0.370818
6.01981	0.371741
6.0927	0.372373
6.16469	0.372719
6.2358	0.372783
6.306	0.37257
6.37502	0.372084
6.44285	0.371332
6.50949	0.370315
6.57583	0.36904
6.64187	0.36751
6.70673	0.365725
6.77039	0.363684
6.83287	0.361386
6.89326	0.358831
6.95038	0.356017
7.00422	0.352944
7.0545	0.349611
7.1024	0.346016
7.14821	0.34216
7.19165	0.33804
7.233	0.333649
7.27227	0.32898
7.30856	0.324024
7.34158	0.318774
7.37133	0.313223
7.39811	0.307361
7.4222	0.301182
7.44452	0.294678
7.46504	0.28784
7.48468	0.280673
7.50342	0.273228
7.52127	0.265565
7.53823	0.25775
7.55518	0.249843
[truncated: 465 more rows]

[truncated: 63 more sheets: Fig 1m, Fig 1n, Fig 1o, Fig 1p, Fig 1q, Fig 1r, Fig 2b, Fig 2c, Fig 2d, Fig 2e, Fig 2f, Fig 2g, Fig 2h, Fig 2i, Fig 2j, Fig 2k, Fig 2l, Fig 2m, Fig 2n, Fig 2o …]
